# Supplementary material for: Air Pollution in China: Mapping of Concentrations and Sources
Source: PLoS One. 2015 Aug 20;10(8):e0135749. doi: 10.1371/journal.pone.0135749 (PMC4546277; doi:10.1371/journal.pone.0135749)
Supplement: S1 Table — Provides pollution concentration and flux data broken down by geographic regions within China. Also provides the details of the associated mortality calculation. (XLSX) [file pone.0135749.s002.xlsx]

## Sheet: Table S2 A. Province Data
	Table S2-A
	Province Level Pollution Summary
	The following table provides province level of summaries of air pollutant concentration and flux. Province names, types, and shapefiles
	are derived from the GADM database of Global Administrative Areas (version 2; 2012). Population is taken from the 2010 census
	of China. Pollution and flux values are based on averaging our concentration and flux maps over the area of the province. If greater
	than 50% of the province is missing, the average is reported as "NaN". Particulate matter concentrations are reported as
	ug/m^3 and all other pollutant concentrations are ppb. Fluxes are expressed as the estimated man-made change in surface
	concentration per hour, e.g. ug / m^3 / hr for particulate matter. Fluxes do not include losses due to rain or dry dissipation.
					Pollution Concentration						Pollution Flux
Index	Province	Type (GADM)	Population (2010)		PM2.5	PM10	SO2	NO2	O3		PM2.5	PM10	SO2	NO2	O3
1	Anhui	Province	59500468		63.9705	103.607	9.3381	14.83	37.9011		0.763539	1.40643	0.227768	0.14901	0.404322
2	Beijing	Municipality	19612368		69.6958	107.292	7.43058	18.1095	59.2468		0.366661	0.197072	0.0515843	0.136905	0.804837
3	Chongqing	Municipality	28846170		46.597	73.9642	NaN	15.4372	30.4593		0.497865	1.07153	NaN	0.164496	0.197589
4	Fujian	Province	36894217		32.5063	57.2077	NaN	12.0548	35.1408		0.474904	0.937868	NaN	0.150219	0.311578
5	Gansu	Province	25575263		45.3252	109.526	NaN	16.0447	53.6505		0.258718	0.783507	NaN	0.179758	0.39686
6	Guangdong	Province	104320459		30.8842	50.9021	6.95373	12.1718	31.219		0.705471	1.25587	0.210344	0.204589	0.403774
7	Guangxi	Autonomous Region	46023761		36.7483	60.8292	NaN	12.8237	30.2807		0.596984	1.05973	NaN	0.170408	0.221295
8	Guizhou	Province	34748556		42.0159	69.874	NaN	14.176	29.8779		0.440535	1.04958	NaN	0.157962	0.256401
9	Hainan	Province	8671485		13.0447	26.1022	7.31451	6.64966	30.7416		0.343491	0.627825	-0.0486796	0.12643	0.1812
10	Hebei	Province	71854210		71.3061	126.951	13.9033	17.6972	57.2169		0.978563	1.95382	0.389304	0.223257	0.518785
11	Heilongjiang	Province	38313991		NaN	NaN	NaN	NaN	48.505		NaN	NaN	NaN	NaN	0.355228
12	Henan	Province	94029939		64.6801	113.069	13.324	17.3584	41.386		0.77821	1.77734	0.315284	0.182024	0.646015
13	Hubei	Province	57237727		55.478	86.838	9.21263	13.3056	33.6495		0.530873	1.15249	0.199732	0.135773	0.313484
14	Hunan	Province	65700762		50.6542	80.4606	NaN	12.8324	37.1287		0.483053	0.857804	NaN	0.133859	0.346945
15	Jiangsu	Province	78660941		64.0959	107.034	10.4908	17.8287	46.3993		1.64776	3.02853	0.357745	0.31618	0.452966
16	Jiangxi	Province	44567797		41.9849	70.0439	NaN	12.6741	33.2156		0.464015	0.948901	NaN	0.13329	0.279335
17	Jilin	Province	27452815		38.4163	70.7523	NaN	14.6981	44.8237		0.290047	0.519296	NaN	0.116742	0.460099
18	Liaoning	Province	43746323		47.0975	86.5532	9.07999	16.2777	45.029		0.619755	1.56795	0.248727	0.215806	0.582281
19	Nei Mongol	Autonomous Region	24706291		NaN	102.599	NaN	14.7647	52.7366		NaN	0.799161	NaN	0.128841	0.282558
20	Ningxia Hui	Autonomous Region	6301350		43.2071	105.809	NaN	16.8649	38.2265		0.239133	0.810066	NaN	0.138383	0.35448
22	Qinghai	Province	5626723		NaN	NaN	NaN	NaN	54.9861		NaN	NaN	NaN	NaN	0.329671
23	Shaanxi	Province	35712101		46.4321	99.8844	NaN	17.3848	34.6393		0.292392	0.942934	NaN	0.195081	0.316182
24	Shandong	Province	95792719		66.6342	127.164	16.3705	20.1592	52.3735		1.48935	3.0504	0.533798	0.367922	0.731022
25	Shanghai	Municipality	23019196		49.2056	71.9616	6.2045	18.0453	45.6844		2.33023	3.45387	0.313082	0.89995	0.193124
26	Shanxi	Province	37327379		55.8522	107.957	15.2436	18.1678	39.2959		0.470926	1.14269	0.395243	0.189707	0.339921
27	Sichuan	Province	80417528		48.949	86.7441	NaN	16.5435	38.4926		0.540624	1.20423	NaN	0.180318	0.339664
28	Tianjin	Municipality	12938693		75.932	126.342	11.3497	23.3072	49.5597		2.22963	3.97885	0.194682	0.647596	1.08356
29	Xinjiang Uygur	Autonomous Region	21815815		NaN	NaN	NaN	NaN	NaN		NaN	NaN	NaN	NaN	NaN
30	Xizang	Autonomous Region	3002165		NaN	NaN	NaN	NaN	NaN		NaN	NaN	NaN	NaN	NaN
31	Yunnan	Province	45966766		35.2403	62.9702	NaN	13.7449	33.7059		0.47493	1.04341	NaN	0.171604	0.318789
32	Zhejiang	Province	54426891		41.2896	69.5674	6.38737	13.4509	37.5218		0.778732	1.5142	0.199013	0.191527	0.381744

## Sheet: Table S2 B. Prefecture Data
	Table S2-B
	Prefecture Level Pollution Summary
	The following table provides prefecture level of summaries air pollutant concentration and flux. Prefecture and province names,
	types, and shapefiles are derived from the GADM database of Global Administrative Areas (version 2; 2012). Population is taken
	from the 2010 census of China. Pollution and flux values are based on averaging our concentration and flux maps over the area of
	the prefecture. If greater than 50% of the prefecture is missing, the average is reported as "NaN". Particulate matter concentrations
	are reported as ug/m^3 and all other pollutant concentrations are ppb. Fluxes are expressed as the estimated man-made change in
	surface concentration per hour, e.g. ug / m^3 / hr for particulate matter. Fluxes do not include losses due to rain or dry dissipation.
	Due to errors in the GADM database as well as recent changes in administrative boundaries, the names presented here will not always
	correspond to current boundaries. Some of the differences are noted at the end of the table.
	Please note that "Prefecture City" typically includes both the core urban area (i.e. the city) as well as surrounding rural areas. The
	typical radius of outlying areas is 40 - 80 km, and one should not mistake the averages here for the average of the urban area alone.
						Population weighted average concentration
						PM2.5	PM10	SO2	NO2	O3
						52.1049	91.4176	10.1206	15.9922	40.08
				Population		Pollution Concentration						Pollution Flux
Index	Province	Prefecture	Type (GADM)	(2010)		PM2.5	PM10	SO2	NO2	O3		PM2.5	PM10	SO2	NO2	O3
1	Nei Mongol	Hulunbuir	Prefecture City	2549252		NaN	NaN	NaN	NaN	52.787		NaN	NaN	NaN	NaN	0.268
2	Nei Mongol	Ordos	Prefecture City	1940653		38.7016	104.641	NaN	16.1971	48.9249		0.2152	1.076	NaN	0.2141	0.4117
3	Nei Mongol	Tongliao	Prefecture City	3139153		42.2978	91.1621	NaN	14.7416	44.3824		0.1719	0.6495	NaN	0.1309	0.289
4	Nei Mongol	Ulaan Chab	Prefecture City	2143590		37.5982	101.411	NaN	16.266	48.9818		0.2148	0.0018	NaN	0.0394	0.6923
5	Nei Mongol	Wuhai	Prefecture City	532902		41.865	118.591	15.5833	14.4863	50.7066		0.4073	1.9385	0.4674	0.34	0.5007
6	Nei Mongol	Xilin Gol	League	1028022		NaN	NaN	NaN	NaN	52.7819		NaN	NaN	NaN	NaN	0.2047
7	Nei Mongol	Xing'an	League	1613246		NaN	80.9278	NaN	12.5419	46.6059		NaN	0.6097	NaN	0.1264	0.2669
8	Ningxia Hui	Guyuan	Prefecture City	1228156		45.651	105.947	NaN	17.5727	33.9752		0.142	0.5818	NaN	0.1612	0.21
9	Ningxia Hui	Shizuishan	Prefecture City	725482		43.6267	115.307	17.2835	15.3705	48.4616		0.5709	1.684	0.4628	0.0899	0.6105
10	Ningxia Hui	Wuzhong	Prefecture City	1273792		42.1889	104.736	NaN	17.0058	37.9459		0.1528	0.6028	NaN	0.1332	0.4069
11	Guangdong	Guangzhou	Prefecture City	12701948		35.2124	55.0064	6.8385	17.434	31.9182		1.3402	2.2621	0.3084	0.5468	0.4236
12	Guangdong	Heyuan	Prefecture City	2950195		33.1147	51.6191	6.3519	12.97	32.8803		0.5069	0.8818	0.1523	0.1456	0.3104
13	Guangdong	Huizhou	Prefecture City	4598402		28.5911	46.527	5.4606	12.5033	34.0888		0.6045	0.9885	0.1455	0.1885	0.4913
14	Guangdong	Jiangmen	Prefecture City	4450703		24.1629	41.5482	6.0791	10.1196	29.1786		1.1077	1.5305	0.1828	0.1502	0.3086
15	Guangdong	Jieyang	Prefecture City	5884347		33.625	55.8955	7.3843	10.5181	35.4293		0.9581	1.5646	0.2079	0.1964	0.3262
16	Guangdong	Maoming	Prefecture City	5817494		24.3644	42.3368	7.0588	8.892	28.3103		0.6227	1.3253	0.2792	0.2569	0.3606
17	Guangdong	Meizhou	Prefecture City	4238461		33.0982	54.7839	6.5363	11.1594	33.9922		0.3455	0.7633	0.0948	0.1253	0.2712
18	Guangdong	Qingyuan	Prefecture City	3698412		36.8988	59.6627	8.3759	14.0297	30.7201		0.5802	1.0043	0.2122	0.128	0.3731
19	Anhui	Anqing	Prefecture City	5311379		57.7941	93.3253	NaN	13.7574	33.7307		0.4404	1.038	NaN	0.123	0.3971
20	Anhui	Bengbu	Prefecture City	3164467		69.7185	114.287	NaN	16.4793	42.1255		0.8332	1.4827	NaN	0.1937	0.4951
21	Anhui	Bozhou	Prefecture City	4850657		68.5906	114.478	NaN	16.7507	42.5633		0.7746	1.5754	NaN	0.1807	0.7046
22	Anhui	Chaohu	Prefecture City	4100000		69.7133	109.549	9.1029	13.6511	34.0461		1.0986	1.8369	0.1663	0.2421	0.0496	See Footnote 5
23	Anhui	Chizhou	Prefecture City	1402518		52.5486	84.9077	NaN	13.2777	33.126		0.3766	0.8713	NaN	0.1305	0.284
24	Anhui	Chuzhou	Prefecture City	3937868		72.8337	115.642	9.8381	16.9676	40.662		1.002	1.3969	0.2134	0.0286	0.2462
25	Anhui	Fuyang	Prefecture City	7599913		67.884	111.38	NaN	15.9646	40.1367		0.6838	1.3205	NaN	0.1643	0.6261
26	Anhui	Hefei	Prefecture City	7457027		71.6374	110.645	8.1678	14.0053	32.5142		0.7943	1.5483	0.222	0.2102	0.7466
27	Anhui	Huaibei	Prefecture City	2114276		67.2803	114.397	12.604	17.1182	44.2731		0.8074	1.6593	0.2916	0.21	0.6829
28	Anhui	Huainan	Prefecture City	2333896		69.4693	112.418	NaN	15.7719	38.9082		0.727	1.1561	NaN	0.1703	0.6591
29	Anhui	Huangshan	Prefecture City	1358980		44.0144	70.163	6.3786	12.5556	32.4518		0.4844	0.8638	0.1891	0.1367	0.1087
30	Anhui	Lu'an	Prefecture City	5611701		66.2547	105.498	NaN	14.274	36.0854		0.6993	1.1882	NaN	0.1531	0.4824
31	Anhui	Ma'anshan	Prefecture City	2202899		70.0325	114.652	9.884	14.0377	42.3016		1.4353	2.5691	0.2173	-0.1119	0.2116
32	Anhui	Suzhou	Prefecture City	5352924		68.0163	116.715	12.4642	17.4305	46.3854		0.9415	2.0048	0.325	0.2526	0.628
33	Anhui	Tongling	Prefecture City	723958		63.0441	101.791	9.4528	13.36	35.4539		0.6837	1.2726	0.1463	0.2031	0.1373
34	Anhui	Wuhu	Prefecture City	3545067		66.7028	110.534	10.6541	13.4026	39.8794		0.9545	1.6687	0.2025	0.0891	-0.1327
35	Anhui	Xuancheng	Prefecture City	2532938		57.0504	93.3921	8.0938	13.6675	39.9637		0.9369	1.7568	0.2539	0.1184	0.3141
36	Beijing	Beijing	Municipality	19612368		69.6958	107.291	7.4306	18.1095	59.2468		0.3667	0.1971	0.0516	0.1369	0.8048
37	Chongqing	Chongqing	Municipality	28846170		46.597	73.9642	NaN	15.4372	30.4593		0.4979	1.0715	NaN	0.1645	0.1976
38	Fujian	Fuzhou	Prefecture City	7115369		28.9277	58.27	4.4434	12.6237	39.1226		0.433	0.7285	0.1242	0.191	0.2745
39	Fujian	Longyan	Prefecture City	2559545		34.2723	56.8457	NaN	12.1973	34.7398		0.472	0.9707	NaN	0.1569	0.3074
40	Fujian	Nanping	Prefecture City	2645548		33.8832	57.0594	NaN	11.6059	32.5369		0.4441	0.8705	NaN	0.1523	0.3045
41	Fujian	Ningde	Prefecture City	2821996		28.6802	53.2174	4.9878	10.7443	35.0607		0.3832	0.6595	0.1279	0.0937	0.1915
42	Fujian	Putian	Prefecture City	2778508		29.5119	61.6726	4.8045	11.8793	36.7001		0.4038	0.9047	0.0946	0.143	0.3387
43	Fujian	Quanzhou	Prefecture City	8128533		30.9611	58.5576	5.066	11.8924	35.7077		0.6431	1.4895	0.154	0.1604	0.4317
44	Fujian	Sanming	Prefecture City	2503388		34.6643	59.7161	NaN	12.3447	34.2238		0.4201	0.884	NaN	0.1428	0.3423
45	Fujian	Xiamen	Prefecture City	3531347		32.0914	53.7728	5.378	14.7605	39.0844		0.9049	1.836	0.1659	0.1964	0.4864
46	Fujian	Zhangzhou	Prefecture City	4809983		32.7792	54.4522	5.9988	12.95	37.6994		0.5981	1.0224	0.1484	0.1573	0.2994
47	Gansu	Baiyin	Prefecture City	1708752		47.6079	110.753	NaN	17.3672	37.6522		0.4009	1.0492	NaN	0.1923	0.2732
48	Gansu	Dingxi	Prefecture City	2698624		49.2371	105.601	NaN	17.6802	34.9313		0.1768	0.6249	NaN	0.2134	0.2415
49	Gansu	Gannan Tibetan	Autonomous Prefecture	689132		51.1857	104.872	NaN	17.254	39.9075		0.3393	0.9184	NaN	0.1874	0.3892
50	Gansu	Jiayuguan	Prefecture City	231853		37.8891	115.737	10.8599	13.926	78.259		-0.0333	0.1072	0.1644	0.1328	0.4878
51	Gansu	Jinchang	Prefecture City	464050		44.9138	114.986	12.4627	12.5779	58.8284		0.3012	0.7664	0.2373	0.189	0.301
52	Gansu	Jiuquan	Prefecture City	1095947		NaN	NaN	NaN	NaN	77.2827		NaN	NaN	NaN	NaN	0.584
53	Gansu	Lanzhou	Prefecture City	3616163		52.7375	117.711	9.7312	19.1638	37.9262		0.6875	1.5008	0.2187	0.3336	0.3891
54	Gansu	Linxia Hui	Autonomous Prefecture	1946677		54.1673	115.683	NaN	19.086	37.6366		0.4182	1.0906	NaN	0.1661	0.2542
55	Gansu	Longnan	Prefecture City	2567718		49.1069	94.2715	NaN	17.2523	35.2247		0.3088	0.9447	NaN	0.1881	0.3216
56	Gansu	Pingliang	Prefecture City	2068033		46.4302	105.765	NaN	17.8475	32.8552		0.1251	0.5453	NaN	0.1617	0.2368
57	Gansu	Qingyang	Prefecture City	2211191		43.5173	107.095	NaN	18.2086	33.1897		0.1851	0.5916	NaN	0.1598	0.2924
58	Gansu	Tianshui	Prefecture City	3262549		47.625	99.4825	NaN	17.1717	33.5377		0.2111	0.8241	NaN	0.1996	0.2664
59	Gansu	Wuwei	Prefecture City	1815059		46.1979	114.642	NaN	14.721	51.2378		0.3762	0.9777	NaN	0.1665	0.333
60	Gansu	Zhangye	Prefecture City	1199515		41.9321	116.091	NaN	13.5478	66.8879		0.1205	0.4585	NaN	0.1574	0.3377
61	Guangdong	Chaozhou	Prefecture City	2669466		35.2588	58.4905	6.4022	11.0171	35.7939		0.9218	1.5491	0.2032	0.1876	0.5711
62	Guangdong	Dongguan	Prefecture City	8220207		29.8759	49.309	5.5098	17.9625	33.0236		1.4839	2.1919	0.3235	0.8046	0.4696
63	Guangdong	Foshan	Prefecture City	7197394		35.8936	56.271	7.9722	19.2738	28.4212		1.792	2.6649	0.4727	0.9014	0.7242
64	Guangdong	Shantou	Prefecture City	5389328		31.6202	54.4136	6.417	9.7077	34.9132		1.7176	3.194	0.4039	0.3733	0.8007
65	Guangdong	Shanwei	Prefecture City	2935469		26.9137	45.3672	5.5598	9.6543	34.7531		0.6883	1.0696	0.158	0.1997	0.2709
66	Guangdong	Shaoguan	Prefecture City	2826246		37.1913	57.1655	8.7685	13.3188	32.7558		0.5552	0.908	0.1996	0.0937	0.3777
67	Guangdong	Shenzhen	Prefecture City	10358381		24.0232	44.0677	4.1088	16.2128	29.6231		1.1251	2.4009	0.0777	0.1907	0.8747
68	Guangdong	Yangjiang	Prefecture City	2421748		22.7635	38.7684	5.8814	8.3234	28.4248		0.5962	1.1255	0.1601	0.1848	0.2725
69	Guangdong	Yunfu	Prefecture City	2367154		28.1274	47.7604	6.9865	10.8303	28.5976		0.5888	1.219	0.1892	0.2266	0.2983
70	Guangdong	Zhanjiang	Prefecture City	6994832		18.8432	37.3521	7.2927	7.8844	27.0715		0.5939	1.4082	0.3253	0.2306	0.7202
71	Guangdong	Zhaoqing	Prefecture City	3916467		36.2351	59.9352	8.4199	14.3831	29.5648		0.5806	1.1909	0.2095	0.1011	0.3808
72	Guangdong	Zhongshan	Prefecture City	3121275		25.5279	43.0661	5.1976	13.5304	29.3718		1.5969	2.3375	0.5718	0.5309	0.4871
73	Guangdong	Zhuhai	Prefecture City	1562530		20.2507	41.2802	4.7737	13.6469	28.9453		1.0473	1.5533	0.0654	-0.006	0.6677
74	Guangxi	Baise	Prefecture City	3466758		35.2355	59.8428	NaN	13.8343	28.6527		0.3832	0.7408	NaN	0.1164	0.3676
75	Guangxi	Beihai	Prefecture City	1539251		18.2593	40.5742	7.2289	8.103	30.0867		0.8416	1.2457	0.198	0.3197	0.1971
76	Guangxi	Chongzuo	Prefecture City	1994285		31.0918	56.546	NaN	13.731	25.7567		0.5318	1.0347	NaN	0.148	0.2579
77	Guangxi	Fangchenggang	Prefecture City	866927		25.4073	50.3588	NaN	12.1328	27.5792		0.5406	0.9817	NaN	0.2046	0.0655
78	Guangxi	Guigang	Prefecture City	4118808		34.7515	57.6896	NaN	12.0723	31.3384		0.7096	1.1783	NaN	0.1965	0.2937
79	Guangxi	Guilin	Prefecture City	4747963		46.6159	67.5548	8.1368	12.4593	32.2479		0.6649	1.1274	0.2075	0.1378	0.2218
80	Guangxi	Hechi	Prefecture City	3369251		40.4345	66.2677	NaN	13.574	30.7969		0.3673	0.7217	NaN	0.1211	0.0834
81	Guangxi	Hezhou	Prefecture City	1954072		39.9723	61.2927	NaN	12.7332	31.1688		0.5459	0.8767	NaN	0.1421	0.2139
82	Guangxi	Laibin	Prefecture City	2099711		40.7122	65.836	8.9346	13.1972	33.2866		0.779	1.3463	0.0667	0.1883	0.3107
83	Guangxi	Liuzhou	Prefecture City	3758704		47.4671	72.559	9.4501	13.2805	34.7275		0.6798	1.3005	0.2767	0.1639	0.1045
84	Guangxi	Nanning	Prefecture City	6658742		32.6531	59.9836	7.6233	13.5019	28.3406		0.846	1.5647	0.1412	0.2486	0.1932
85	Guangxi	Qinzhou	Prefecture City	3079721		24.1445	48.0288	8.2446	10.6863	29.3727		0.9665	1.3374	0.096	0.3294	0.0689
86	Guangxi	Wuzhou	Prefecture City	2882200		34.5953	55.8549	NaN	11.935	30.3973		0.5321	0.9638	NaN	0.1545	0.2841
87	Guangxi	Yulin	Prefecture City	5487368		27.2065	48.4335	NaN	10.3608	29.5026		0.6643	1.1175	NaN	0.2347	0.3399
88	Guizhou	Anshun	Prefecture City	2297612		36.8438	61.5936	NaN	13.6575	29.4647		0.6262	1.4548	NaN	0.212	0.4748
89	Guizhou	Bijie	Prefecture	6537498		42.279	74.0814	NaN	14.8657	31.5336		0.4832	1.0601	NaN	0.1374	0.4492
90	Guizhou	Guiyang	Prefecture City	4322611		40.0714	69.9281	7.2494	14.7689	26.3655		1.0716	2.2438	0.234	0.3151	0.5294
91	Guizhou	Liupanshui	Prefecture City	2851332		38.1019	65.3473	NaN	13.9883	32.9126		0.5349	1.1295	NaN	0.1649	0.3205
92	Guizhou	Qiandongnan Miao and Dong	Autonomous Prefecture	3481891		44.7743	71.0869	NaN	13.584	30.5722		0.3575	0.864	NaN	0.1368	0.1095
93	Guizhou	Qiannan Buyei and Miao	Autonomous Prefecture	3232714		37.6645	61.4578	NaN	12.9873	27.5758		0.3195	0.8911	NaN	0.1146	0.126
94	Guizhou	Qianxinan Buyei and Miao	Autonomous Prefecture	2804612		35.9086	60.0158	NaN	13.6642	31.212		0.3761	0.824	NaN	0.1363	0.3679
95	Guizhou	Tongren	Prefecture	3093204		47.2818	75.9126	NaN	14.1951	31.9253		0.3509	0.9388	NaN	0.163	0.0372
96	Guizhou	Zunyi	Prefecture City	6127082		46.3868	78.0006	NaN	15.5039	27.8108		0.4275	1.0928	NaN	0.1841	0.255
97	Hainan	Haikou	Prefecture City	2046170		13.1626	24.0095	4.8216	5.7936	20.7975		0.5383	2.3001	-0.4538	0.5016	-0.4756
98	Hainan	Hainan	Province	5939463		13.0673	26.0989	7.5784	6.7092	31.6951		0.3387	0.4452	0.0085	0.1057	0.2005
99	Hainan	Sanya	Prefecture City	685408		12.532	28.8395	NaN	6.7927	28.2032		0.1711	1.4114	NaN	-0.0229	0.7137
100	Hebei	Baoding	Prefecture City	11194382		86.5517	153.876	13.9745	17.954	59.358		1.1169	1.9733	0.2899	0.1869	0.6422
101	Hebei	Cangzhou	Prefecture City	7134062		83.9186	139.507	15.2192	18.2313	60.6488		1.5971	1.9043	0.316	0.1541	1.0056
102	Hebei	Chengde	Prefecture City	3473201		50.1889	92.473	10.0881	13.6698	56.8946		-0.1328	0.6403	0.2533	0.1253	-0.1887
103	Hebei	Handan	Prefecture City	9174683		90.5143	160.382	17.2732	22.2903	49.0763		2.8217	6.089	0.967	0.7363	0.6018
104	Hebei	Hengshui	Prefecture City	4340773		91.0567	157.161	13.162	18.9801	58.7206		2.0728	3.3555	0.2678	-0.0436	1.9462
105	Hebei	Langfang	Prefecture City	4358839		84.9919	139.643	10.6215	20.1282	59.1643		2.1284	2.689	0.0605	0.2979	0.8212
106	Hebei	Qinhuangdao	Prefecture City	2987605		69.3582	115.94	13.2731	19.1091	53.321		0.2996	1.3134	0.3419	0.2852	0.1216
107	Hebei	Shijiazhuang	Prefecture City	10163788		90.4043	162.575	16.429	21.2085	53.3843		1.5364	3.3284	0.4615	0.4083	0.228
108	Hebei	Tangshan	Prefecture City	7577289		82.8593	142.99	15.8804	23.4097	56.5494		2.406	4.7726	0.6949	0.4802	0.9964
109	Hebei	Xingtai	Prefecture City	7104103		93.9046	171.449	17.2795	22.836	52.0151		1.8581	2.6783	0.6211	0.3288	1.2162
110	Hebei	Zhangjiakou	Prefecture City	4345485		47.5779	89.8637	13.2869	13.9307	61.2534		-0.1087	-0.1238	0.2521	0.0461	0.3788	See Footnote 6
111	Heilongjiang	Daqing	Prefecture City	2904532		34.4243	63.3922	6.8851	11.0815	44.6685		0.4427	0.504	0.1208	0.2115	0.3842
112	Heilongjiang	Daxing'anling	Prefecture	511560		NaN	NaN	NaN	NaN	55.508		NaN	NaN	NaN	NaN	0.3245
113	Heilongjiang	Harbin	Prefecture City	10635971		38.5426	68.1221	NaN	15.2025	43.7956		0.286	0.5094	NaN	0.1349	0.4147
114	Heilongjiang	Hegang	Prefecture City	1058665		NaN	NaN	NaN	NaN	49.0687		NaN	NaN	NaN	NaN	0.361
115	Heilongjiang	Heihe	Prefecture City	1673899		NaN	NaN	NaN	NaN	49.5404		NaN	NaN	NaN	NaN	0.2777
116	Heilongjiang	Jiamusi	Prefecture City	2552097		NaN	NaN	NaN	NaN	49.7057		NaN	NaN	NaN	NaN	0.4029
117	Heilongjiang	Jixi	Prefecture City	1862165		NaN	NaN	NaN	NaN	49.4254		NaN	NaN	NaN	NaN	0.4514
118	Heilongjiang	Mudanjiang	Prefecture City	2798723		40.2792	68.4442	NaN	13.9552	46.5341		0.049	-0.0377	NaN	0.0762	0.5623
119	Heilongjiang	Qiqihar	Prefecture City	5367003		29.9329	64.9679	NaN	11.1537	45.7988		0.1035	0.006	NaN	0.0927	0.2132
120	Heilongjiang	Qitaihe	Prefecture City	920471		35.6267	58.4055	NaN	12.8532	47.7349		-0.0093	-0.2227	NaN	0.053	0.4752
121	Heilongjiang	Shuangyashan	Prefecture City	1462626		NaN	NaN	NaN	NaN	49.8119		NaN	NaN	NaN	NaN	0.4295
122	Heilongjiang	Suihua	Prefecture City	5418153		35.5089	61.9302	NaN	13.6918	46.2021		0.1932	0.3918	NaN	0.179	0.2044
123	Heilongjiang	Yichun	Prefecture City	1148126		NaN	NaN	NaN	NaN	48.0496		NaN	NaN	NaN	NaN	0.3652
124	Henan	Anyang	Prefecture City	5173188		77.3269	133.627	14.7375	20.8858	44.7265		1.9936	3.6374	0.4068	0.2756	0.8799
125	Henan	Hebi	Prefecture City	1569208		74.0822	128.733	13.9408	20.7497	43.146		1.3677	2.7031	0.2067	0.2431	0.6227
126	Henan	Jiaozuo	Prefecture City	3540101		68.7422	126.117	14.9364	20.9623	44.2436		0.8682	2.1422	0.4961	0.1942	0.5015
127	Henan	Jiyuan shi	Prefecture City	675757		63.0119	124.967	14.6237	20.6955	41.6313		0.5823	1.182	0.4838	0.1318	0.3646
128	Henan	Kaifeng	Prefecture City	4676483		69.5078	121.607	11.4648	17.3065	42.4016		0.8313	1.9184	0.0879	0.0552	0.8835
129	Henan	Luohe	Prefecture City	2544266		66.6239	116.351	13.1089	17.9736	41.278		0.8412	2.0303	0.3324	0.2886	0.5898
130	Henan	Luoyang	Prefecture City	6549941		58.9299	110.489	13.1325	19.0229	42.269		0.6733	1.6478	0.374	0.1792	0.7787
131	Henan	Nanyang	Prefecture City	10263660		55.5818	95.9915	NaN	14.8384	38.6136		0.3895	1.056	NaN	0.1514	0.5436
132	Henan	Pingdingshan	Prefecture City	4904701		63.9699	114.053	14.4964	19.2147	42.8697		0.7666	2.0099	0.2477	0.2892	0.5635
133	Henan	Puyang	Prefecture City	3598740		76.7915	137.674	13.845	19.6727	47.2536		1.7802	3.3905	0.1936	0.2199	0.4501
134	Henan	Sanmenxia	Prefecture City	2234018		56.3493	108.198	13.2017	16.1723	42.1341		0.5649	1.3743	0.4411	0.0669	0.8223
135	Henan	Shangqiu	Prefecture	7362975		69.7853	120.162	NaN	17.4745	46.3473		0.9867	2.1781	NaN	0.1594	0.8902
136	Henan	Xinxiang	Prefecture City	5708191		70.3822	124.849	12.718	18.9966	42.9704		0.995	2.3365	0.3435	0.2182	0.8492
137	Henan	Xinyang	Prefecture City	6109106		65.5241	104.491	NaN	14.2974	38.1375		0.5533	1.0297	NaN	0.1056	0.4496
138	Henan	Xuchang	Prefecture City	4307488		67.466	120.297	13.3906	19.571	40.9915		1.0229	2.7563	0.3224	0.394	0.5129
139	Henan	Zhengzhou	Prefecture City	8627089		68.2509	125.23	12.2796	21.6491	39.0174		0.9874	2.7568	0.2815	0.3528	0.6386
140	Henan	Zhoukou	Prefecture City	8953793		68.1584	116.23	NaN	17.1188	42.0145		0.7771	1.7717	NaN	0.1726	0.6797
141	Henan	Zhumadian	Prefecture City	7231234		64.7486	108.264	NaN	15.7112	39.8649		0.5477	1.2271	NaN	0.1727	0.5302
142	Hubei	Enshi Tujia and Miao	Autonomous Prefecture	3290294		49.067	73.563	NaN	15.0573	34.0329		0.4483	0.6933	NaN	0.1821	0.2193
143	Hubei	Ezhou	Prefecture City	1048668		62.6118	95.5822	7.5513	13.7397	39.1422		0.7507	1.9655	0.2493	0.4589	0.2406
144	Hubei	Huanggang	Prefecture City	6162069		61.7945	96.6421	8.7437	13.9936	36.6407		0.6969	1.3556	0.1743	0.1125	0.3416
145	Hubei	Huangshi	Prefecture City	2429318		58.2899	89.8123	9.3814	13.6427	36.5011		0.8382	1.3661	0.2299	0.1517	0.192
146	Hubei	Jingmen	Prefecture City	2873687		58.9806	88.9441	8.8543	11.5304	30.7001		0.4037	1.3548	0.1659	0.1009	0.3174
147	Hubei	Jingzhou	Prefecture City	5691707		60.6057	112.541	9.6559	13.9335	31.7402		0.7567	1.9111	0.2691	0.1668	0.2775
148	Hubei	Qianjiang	Prefecture City	1.18546e+06		63.0049	103.407	8.2835	12.8739	32.5268		0.7692	2.6031	0.1845	0.2176	0.3206	See Footnote 3
149	Hubei	Shennongjia	Prefecture	90394.1		50.0236	52.369	NaN	12.9953	30.9644		0.4278	0.5096	NaN	0.1201	0.3789	See Footnote 3
150	Hubei	Shiyan	Prefecture City	3340841		47.7183	67.8246	NaN	12.319	33.0833		0.524	1.1658	NaN	0.1432	0.3205
151	Hubei	Suizhou Shi	Prefecture City	2162222		60.3753	94.3181	NaN	10.6983	35.956		0.3342	0.8911	NaN	0.0908	0.391
152	Hubei	Tianmen	Prefecture City	2.05563e+06		61.055	84.1924	7.1432	11.1627	34.1177		0.5977	1.3779	0.176	0.1598	0.2009	See Footnote 3
153	Hubei	Wuhan	Prefecture City	9785388		64.4006	102.084	8.5011	17.6321	39.2929		0.655	1.8019	0.1789	0.2807	0.1007
154	Hubei	Xiangfan	Prefecture City	5500307		49.6113	79.3368	9.0469	12.373	32.3383		0.2937	0.7279	0.2048	0.1099	0.5395
155	Hubei	Xianning	Prefecture City	2462583		52.7127	93.6913	8.8452	10.5175	34.6439		0.5534	1.3918	0.1886	0.1056	0.0818
156	Hubei	Xiantao	Prefecture City	284930		58.8654	100.105	8.0753	11.9302	35.4057		0.7051	2.0425	0.2021	0.1716	0.0442	See Footnote 3
157	Hubei	Xiaogan	Prefecture City	4814542		62.8459	96.1778	9.4851	11.4512	37.0366		0.5395	0.9264	0.1294	-0.006	0.3056
158	Hubei	Yichang	Prefecture City	4059686		56.5458	88.3212	11.2643	15.307	29.552		0.5471	0.8154	0.1755	0.1053	0.432
159	Hunan	Changde	Prefecture City	5714623		54.8714	87.8284	9.4287	12.15	35.4499		0.6439	1.0216	0.1796	0.0541	0.5918
160	Hunan	Changsha	Prefecture City	7040952		55.577	90.6024	8.5855	13.8319	37.1588		0.8188	1.329	0.197	0.2349	0.5667
161	Hunan	Chenzhou	Prefecture City	4583531		43.5951	66.9493	NaN	13.1584	35.3287		0.4123	0.7241	NaN	0.1257	0.3186
162	Hunan	Hengyang	Prefecture City	7148344		49.8728	77.1915	NaN	13.403	39.0989		0.291	0.5035	NaN	0.1292	0.2085
163	Hunan	Huaihua	Prefecture City	4741673		50.4572	76.7645	NaN	12.7871	37.4358		0.3392	0.775	NaN	0.1298	0.236
164	Hunan	Loudi	Prefecture City	3784634		53.1611	80.9386	NaN	12.3934	40.7703		0.4056	0.7322	NaN	0.1598	0.2146
165	Hunan	Shaoyang	Prefecture City	7071735		50.06	75.3773	NaN	12.9145	36.9689		0.4011	0.7334	NaN	0.135	0.2412
166	Hunan	Xiangtan	Prefecture City	2752171		55.99	87.8782	10.0272	14.5173	42.355		0.5129	1.262	0.3133	0.2685	0.3127
167	Hunan	Xiangxi Tujia and Miao	Autonomous Prefecture	2549558		49.9608	76.3034	NaN	12.6093	39.7339		0.2554	0.749	NaN	0.2002	0.0802
168	Hunan	Yiyang	Prefecture City	4307933		55.741	91.8537	9.7469	12.2266	37.9146		0.7594	0.8941	0.1733	0.0593	0.5322
169	Hunan	Yongzhou	Prefecture City	5194275		45.4925	67.9988	NaN	12.9298	34.331		0.504	0.7822	NaN	0.1338	0.2745
170	Hunan	Yueyang	Prefecture City	5476084		55.2024	113.994	10.3862	12.9551	32.479		0.7746	1.2405	0.2342	0.1044	0.5363
171	Hunan	Zhangjiajie	Prefecture City	1478149		48.067	73.2822	7.1278	10.3444	40.593		0.4889	0.8917	0.1601	0.0903	0.5383
172	Hunan	Zhuzhou	Prefecture City	3857100		50.2302	79.048	NaN	13.7699	38.5571		0.4058	0.8905	NaN	0.1671	0.4479
173	Jiangsu	Changzhou	Prefecture City	4592431		65.1914	106.248	10.385	20.7843	42.32		2.1874	3.857	0.3163	0.2642	0.3864
174	Jiangsu	Huai'an	Prefecture City	4801662		64.2486	107.433	11.0666	14.8919	51.171		1.2728	2.2051	0.2728	0.1593	0.6168
175	Jiangsu	Lianyungang	Prefecture City	4393482		60.0088	113.592	11.4372	18.1155	50.0681		1.5938	3.5243	0.3349	0.3867	0.0997
176	Jiangsu	Nanjing	Prefecture City	8003744		71.6622	118.141	9.0488	19.2038	42.5443		1.3925	2.1534	0.2397	0.1128	0.3944
177	Jiangsu	Nantong	Prefecture City	7283622		59.3495	90.629	9.0316	18.1274	43.6932		1.9501	3.0962	0.3712	0.2065	0.2277
178	Jiangsu	Suqian	Prefecture City	4719178		66.7334	113.669	10.9255	16.1114	50.8705		1.5954	3.2711	0.2146	0.4253	0.0191
179	Jiangsu	Suzhou	Prefecture City	10459890		60.8114	90.9116	8.3717	21.0477	42.2702		2.5807	4.3342	0.6036	0.8838	0.4318
180	Jiangsu	Taizhou	Prefecture City	4618937		67.6158	107.592	10.9089	16.8073	41.2772		1.9848	3.3657	0.3905	0.0914	0.1816
181	Jiangsu	Wuxi	Prefecture City	6374399		63.3142	101.428	9.7721	20.8766	42.8035		2.3119	4.0652	0.6541	0.6096	0.4338
182	Jiangsu	Xuzhou	Prefecture City	8577225		69.7749	126.036	14.1259	19.5778	50.1783		1.63	3.3558	0.593	0.4908	0.7173
183	Jiangsu	Yancheng	Prefecture City	7262200		56.518	95.6696	9.37	14.8444	48.9656		1.0392	2.1875	0.2303	0.0771	0.581
184	Jiangsu	Yangzhou	Prefecture City	4460066		69.3174	113.313	11.097	16.9688	43.3458		1.1965	2.008	0.2293	0.2497	1.0267
185	Jiangsu	Zhenjiang	Prefecture City	3114105		70.2338	119.377	10.0831	21.5109	39.5948		1.9381	3.7324	0.2656	0.2972	0.5356
186	Jiangxi	Fuzhou	Prefecture City	3912307		39.9756	68.6619	NaN	12.8306	32.4549		0.4289	0.92	NaN	0.1469	0.2202
187	Jiangxi	Ganzhou	Prefecture City	8368447		38.1091	61.1967	NaN	12.6983	33.6912		0.4247	0.7963	NaN	0.1398	0.2787
188	Jiangxi	Ji'an	Prefecture City	4810339		44.0398	72.2104	NaN	13.0019	34.7414		0.3881	0.7603	NaN	0.135	0.3289
189	Jiangxi	Jingdezhen	Prefecture City	1587477		41.6559	68.7689	NaN	12.6748	31.0298		0.404	0.8263	NaN	0.1292	0.2663
190	Jiangxi	Jiujiang	Prefecture City	4728778		45.9576	77.1573	8.4734	11.8794	33.6756		0.4671	1.0569	0.1948	0.0667	0.2894
191	Jiangxi	Nanchang	Prefecture City	5042566		42.4328	72.8594	8.1516	12.946	31.2275		0.7026	1.6159	0.2238	0.1895	0.1642
192	Jiangxi	Pingxiang	Prefecture City	1854515		49.7857	80.2055	NaN	13.1485	37.1553		0.4465	0.8362	NaN	0.1401	0.3966
193	Jiangxi	Shangrao	Prefecture City	6579747		39.1313	66.7122	8.0088	12.568	31.5733		0.4212	0.8628	0.1757	0.1387	0.2166
194	Jiangxi	Xinyu	Prefecture City	1138874		46.654	78.9155	NaN	12.93	34.0096		0.5601	1.0988	NaN	0.1427	0.4062
195	Jiangxi	Yichun	Prefecture City	5419591		47.0623	80.4621	NaN	12.7122	33.2029		0.6514	1.3348	NaN	0.1367	0.3609
196	Jiangxi	Yingtan	Prefecture City	1125156		39.104	67.2549	NaN	12.6998	31.6597		0.4489	0.9183	NaN	0.1566	0.1908
197	Jilin	Baicheng	Prefecture City	2032356		37.3872	78.373	NaN	13.1343	44.0996		0.4166	0.6772	NaN	0.1054	0.3486
198	Jilin	Baishan	Prefecture City	1296127		37.252	63.0747	NaN	14.1931	48.2001		0.1697	0.3217	NaN	0.1135	0.5169
199	Jilin	Changchun	Prefecture City	7674439		39.9258	77.3139	5.9245	16.7864	40.3693		0.3838	0.5065	0.1116	0.0559	0.4788
200	Jilin	Jilin	Prefecture City	4413157		37.3957	66.6542	5.2626	15.0166	44.3522		0.328	0.6641	0.1224	0.1483	0.5511
201	Jilin	Liaoyuan	Prefecture City	1176239		39.1808	73.3905	NaN	15.5508	43.6206		-0.083	0.0948	NaN	0.0826	0.3353
202	Jilin	Siping	Prefecture City	3385156		40.4629	82.0712	NaN	16.5883	41.6319		0.1973	0.7745	NaN	0.1986	0.1766
203	Jilin	Songyuan	Prefecture City	2880086		39.1653	77.0538	NaN	14.8953	42.0155		0.4042	0.5978	NaN	0.0978	0.3723
204	Jilin	Tonghua	Prefecture City	2324439		38.8259	68.2795	NaN	14.8251	46.0072		0.1593	0.3694	NaN	0.1173	0.5505
205	Jilin	Yanbian Korean	Autonomous Prefecture	2270816		37.9793	62.3704	NaN	13.779	48.4012		0.2398	0.398	NaN	0.1204	0.5526
206	Liaoning	Anshan	Prefecture City	3645884		50.3641	89.2169	8.2973	15.3924	44.5415		1.277	2.8251	0.3475	0.2638	0.6185
207	Liaoning	Benxi	Prefecture City	1709538		41.2634	71.7122	8.4239	15.6512	43.4085		0.5901	1.3511	0.2799	0.302	0.6042
208	Liaoning	Chaoyang	Prefecture City	3044641		50.9379	99.2359	9.8461	15.3821	45.8174		0.4711	1.2756	0.2534	0.2558	0.191
209	Liaoning	Dalian	Prefecture City	6690432		46.1559	80.6133	7.1412	17.0245	39.5184		0.5996	1.2492	0.1967	0.0886	0.8721
210	Liaoning	Dandong	Prefecture City	2444697		44.5072	77.8546	7.4495	15.0234	42.7153		0.2114	0.5775	0.1574	0.1658	0.7142
211	Liaoning	Fushun	Prefecture City	2138090		42.3736	75.9295	7.9241	15.7961	45.1142		0.5904	1.2809	0.2068	0.198	0.8017
212	Liaoning	Fuxin	Prefecture City	1819339		47.3686	94.7228	11.2355	16.1489	46.3471		0.0322	1.2434	0.134	0.175	0.3605
213	Liaoning	Huludao	Prefecture City	2623541		51.1419	96.4973	10.2655	19.385	43.8512		1.0843	2.1736	0.2179	0.3323	0.8845
214	Liaoning	Jinzhou	Prefecture City	3126463		51.866	86.8467	10.3657	17.135	48.9832		0.9693	2.4855	0.4172	0.1937	0.6436
215	Liaoning	Liaoyang	Prefecture City	1858768		48.3685	90.6474	10.5266	15.6941	45.5976		1.4142	3.4085	0.7385	0.7259	0.1916
216	Liaoning	Panjin	Prefecture City	1392493		49.3434	76.2956	8.1958	14.4359	50.8907		1.8926	2.9438	0.3058	0.0391	0.7594
217	Liaoning	Shenyang	Prefecture City	8106171		48.9977	94.0945	10.006	18.3018	46.499		0.5954	1.9325	0.2835	0.3493	0.5678
218	Liaoning	Tieling / Yingkou	Prefecture City	5146266		42.4228	81.1909	8.0232	15.685	46.2535		0.2637	0.8666	0.0499	0.0215	0.5289	See Footnote 4
219	Nei Mongol	Alxa	League	231334		NaN	113.481	NaN	14.1491	62.4004		NaN	1.1859	NaN	0.1316	0.3346
220	Nei Mongol	Baotou	Prefecture City	2650364		39.3261	123.4	NaN	17.5509	47.1287		0.0492	0.183	NaN	0.0708	0.1445
221	Nei Mongol	Baynnur	Prefecture City	1669915		39.8546	122.036	NaN	15.8313	53.9137		0.3356	1.5254	NaN	0.1555	0.2138
222	Nei Mongol	Chifeng	Prefecture City	4341245		40.2973	95.3524	NaN	13.7879	45.2736		0.2846	0.9161	NaN	0.1365	0.0578
223	Nei Mongol	Hohhot	Prefecture City	2866615		36.5559	110.001	11.9994	18.8898	37.8427		0.2956	0.8365	0.2658	0.2283	0.3011
224	Ningxia Hui	Yinchuan	Prefecture City	1993088		39.2985	100.383	10.7159	16.2216	40.2675		0.2991	0.8535	0.2817	0.1057	0.468
225	Ningxia Hui	Zhongwei	Prefecture City	1080832		44.3663	106.839	NaN	16.9201	37.7516		0.2904	0.9589	NaN	0.1597	0.2648
226	Paracel Islands	Paracel Islands	Island			NaN	NaN	NaN	NaN	NaN		NaN	NaN	NaN	NaN	NaN	See Footnote 2
227	Qinghai	Golog Tibetan	Autonomous Prefecture	181682		NaN	NaN	NaN	NaN	48.8154		NaN	NaN	NaN	NaN	0.2909
228	Qinghai	Yushu Tibetan	Autonomous Prefecture	378439		NaN	NaN	NaN	NaN	54.5191		NaN	NaN	NaN	NaN	0.3618
229	Qinghai	Haibei Tibetan	Autonomous Prefecture	273304		45.9499	115.537	NaN	14.2665	57.3444		0.2925	0.8954	NaN	0.1546	0.4089
230	Qinghai	Haidong	Prefecture	1396845		53.9626	114.708	NaN	16.8074	38.835		0.3388	0.9326	NaN	0.0621	0.3694
231	Qinghai	Hainan Tibetan	Autonomous Prefecture	441691		49.7191	111.891	NaN	15.3996	48.0948		0.307	1.0634	NaN	0.1461	0.4256
232	Qinghai	Haixi Mongol and Tibetan	Autonomous Prefecture	489338		NaN	NaN	NaN	NaN	63.78		NaN	NaN	NaN	NaN	0.2298
233	Qinghai	Huangnan Tibetan	Autonomous Prefecture	256716		51.7456	108.943	NaN	16.6197	41.7909		0.2628	0.9174	NaN	0.1656	0.4745
234	Qinghai	Xining	Prefecture City	2208708		52.359	116.557	11.2558	15.1757	43.2351		0.2322	1.4527	0.1991	0.1432	1.012
235	Shaanxi	Ankang	Prefecture City	2629906		48.8474	85.5489	NaN	15.6509	31.5435		0.3915	1.08	NaN	0.1631	0.2827
236	Shaanxi	Baoji	Prefecture City	3716737		46.7803	100.481	7.8212	17.178	31.8792		0.4199	1.1112	0.1743	0.2117	0.2423
237	Shaanxi	Hanzhong	Prefecture City	3416196		48.418	90.5821	NaN	16.6285	31.9097		0.3889	0.8871	NaN	0.1597	0.2857
238	Shaanxi	Shangluo	Prefecture City	2341742		49.8224	97.0546	NaN	15.5971	34.2925		0.3592	1.4263	NaN	0.1826	0.3314
239	Shaanxi	Tongchuan	Prefecture City	834437		45.0731	111.274	8.5371	18.2572	33.9857		0.245	0.8183	0.1448	0.2883	0.2638
240	Shaanxi	Weinan	Prefecture City	5286077		49.8401	110.468	10.3075	17.118	35.9804		0.2632	1.022	0.0851	0.228	0.174
241	Shaanxi	Xi'an	Prefecture City	8467838		48.1892	109.93	7.8815	17.9903	31.3371		0.5457	1.841	0.1493	0.3079	0.3494
242	Shaanxi	Xianyang	Prefecture City	5096001		48.851	112.199	8.5097	19.0651	34.5605		0.4227	1.287	0.2642	0.2617	0.1514
243	Shaanxi	Yan'an	Prefecture City	2187009		44.3101	107.573	9.9301	18.939	33.4407		0.2189	0.5968	0.2364	0.2162	0.2267
244	Shaanxi	Yulin	Prefecture City	3351436		41.9519	98.354	NaN	17.7994	40.8312		0.0724	0.5847	NaN	0.1554	0.538
245	Shandong	Binzhou	Prefecture	3748474		70.8962	128.855	20.1257	21.3448	52.9843		2.1214	2.9865	0.7755	0.4635	0.6909
246	Shandong	Dezhou	Prefecture City	5568235		80.0987	145.981	16.4249	21.7077	52.356		2.031	2.7936	0.5338	0.2429	0.9695
247	Shandong	Dongying	Prefecture City	2035338		64.1282	126.988	19.6213	20.0823	64.6965		1.6665	1.8456	0.3351	0.218	0.6518
248	Shandong	Heze	Prefecture City	8287693		73.3849	130.145	14.644	17.9638	50.7412		1.321	2.97	0.3053	0.2059	0.7043
249	Shandong	Jinan	Prefecture City	6813984		75.6305	141.502	19.7122	22.3107	54.0458		2.1326	4.755	0.877	0.694	0.7049
250	Shandong	Jining	Prefecture City	8081905		75.1678	132.977	18.3453	19.2984	51.8007		1.4003	2.9297	0.4179	0.2938	0.1142
251	Shandong	Laiwu	Prefecture City	1298529		71.4553	127.219	22.9496	22.4958	46.9011		1.0171	2.819	0.6365	0.0678	2.0696
252	Shandong	Liaocheng	Prefecture City	5789863		80.0933	152.082	13.5653	20.7999	46.3342		2.2493	4.2451	0.3322	0.3613	0.837
253	Shandong	Linyi	Prefecture City	10039440		69.6116	138.718	17.6444	22.9539	44.1603		1.6135	3.4428	0.6459	0.4101	0.5972
254	Shandong	Qingdao	Prefecture City	8715087		51.7442	104.76	11.3201	16.9925	54.8946		1.0079	2.5335	0.347	0.2789	0.8489
255	Shandong	Rizhao	Prefecture City	2801013		56.6413	115.494	13.1857	19.6027	47.8246		1.0284	2.3147	0.3084	0.2723	0.9284
256	Shandong	Tai'an	Prefecture City	5494207		68.7082	126.769	16.6994	19.5802	43.0142		1.1021	2.5465	0.3385	0.1691	0.7833
257	Shandong	Weifang	Prefecture City	9086241		60.2999	126.908	16.9614	20.7754	59.4822		1.4557	3.8245	0.6595	0.5315	1.0601
258	Shandong	Weihai	Prefecture City	2804771		40.6322	76.7516	8.051	13.3781	58.375		0.3018	0.7412	0.0856	0.0902	0.9005
259	Shandong	Yantai	Prefecture City	6968202		48.4406	95.4768	10.2426	16.9196	55.6741		0.5773	1.5105	0.2162	0.2295	0.6573
260	Shandong	Zaozhuang	Prefecture City	3729140		78.4845	145.627	21.4281	20.5985	56.5413		1.8796	3.1112	1.0759	0.3789	0.5029
261	Shandong	Zibo	Prefecture City	4530597		73.8247	139.834	26.2908	27.0455	47.9788		2.3183	5.9982	1.5211	1.2137	0.2727
262	Shanghai	Shanghai	Municipality	23019196		49.2056	71.9616	6.2045	18.0453	45.6844		2.3302	3.4539	0.3131	0.9	0.1931
263	Shanxi	Changzhi	Prefecture City	3334565		62.3442	116.747	16.0263	18.8658	40.4709		0.8229	1.6656	0.486	0.2223	0.5812
264	Shanxi	Datong	Prefecture City	3318054		51.8959	107.151	12.991	16.6038	47.6931		0.2892	0.8241	0.355	0.1872	0.6034
265	Shanxi	Jincheng	Prefecture City	2279146		64.8067	127.293	15.9871	19.6121	39.7581		0.4081	0.7149	0.3882	0.1294	0.1209
266	Shanxi	Jinzhong	Prefecture City	3249425		64.7322	123.891	16.2989	18.9388	40.7404		0.6007	1.7233	0.4628	0.1837	0.4164
267	Shanxi	Linfen	Prefecture City	4316610		57.4377	106.572	15.8473	18.8825	34.4037		0.528	1.0697	0.4539	0.2263	0.2926
268	Shanxi	Lvliang	Prefecture City	3727068		49.8322	99.8339	17.2917	19.5377	35.9457		0.4177	1.0839	0.4371	0.1351	0.2788
269	Shanxi	Shuozhou	Prefecture City	1714857		46.6339	94.4271	13.5613	17.5472	38.2874		0.3742	1.665	0.3393	0.2906	0.3526
270	Shanxi	Taiyuan	Prefecture City	4201592		52.6385	102.579	14.1409	18.3756	35.8473		0.6985	1.4907	0.4547	0.2441	0.3416
271	Shanxi	Xinzhou	Prefecture City	3067503		52.1578	94.4414	14.4102	17.2455	39.5294		0.4656	0.761	0.3118	0.1596	0.2507
272	Shanxi	Yangquan	Prefecture City	1368502		64.429	130.576	14.581	18.6185	37.1965		0.2119	1.6081	0.2554	0.2577	0.2365
273	Shanxi	Yuncheng	Prefecture City	5134779		56.3212	112.585	14.9349	15.9712	42.5466		0.2512	0.727	0.3257	0.1663	0.2447
274	Sichuan	Bazhong	Prefecture City	3283148		50.0931	85.6629	NaN	16.4416	30.3664		0.3808	0.8099	NaN	0.1508	0.2704
275	Sichuan	Chengdu	Prefecture City	14047625		52.8888	89.6926	7.1037	20.8476	39.068		0.78	1.5844	0.2062	0.273	0.399
276	Sichuan	Dazhou	Prefecture City	5468097		49.4243	80.8081	NaN	15.9152	29.6605		0.4363	0.9179	NaN	0.1387	0.2034
277	Sichuan	Deyang	Prefecture City	3615758		53.1277	89.0712	8.2965	18.803	39.276		0.7636	1.2485	0.2311	0.216	0.5521
278	Sichuan	Garzê Tibetan	Autonomous Prefecture	1091872		NaN	NaN	NaN	NaN	43.9259		NaN	NaN	NaN	NaN	0.3551
279	Sichuan	Guang'an	Prefecture City	3205476		47.8198	77.4921	8.3156	15.3238	27.7888		0.785	1.4212	0.2118	0.11	0.0967
280	Sichuan	Guangyuan	Prefecture City	2484122		50.3691	87.1702	NaN	17.2239	33.0413		0.2879	0.8509	NaN	0.1559	0.3964
281	Sichuan	Leshan	Prefecture City	3235759		50.7745	92.4414	NaN	16.4314	34.1971		0.5115	1.1893	NaN	0.1625	0.3544
282	Sichuan	Liangshan Yi	Autonomous Prefecture	4532809		43.8829	84.0094	NaN	15.389	35.5084		0.5881	1.2437	NaN	0.1823	0.3048
283	Sichuan	Luzhou	Prefecture City	4218427		47.6379	77.725	8.1459	15.4345	32.4276		0.5915	1.2339	0.2326	0.1688	0.3831
284	Sichuan	Meishan	Prefecture City	2950545		53.5089	94.7186	7.8122	18.6834	34.2903		0.7167	1.6137	0.1648	0.213	0.3228
285	Sichuan	Mianyang	Prefecture City	4613871		50.7671	85.5768	7.7659	18.1969	36.9989		0.335	0.953	0.1812	0.1191	0.4294
286	Sichuan	Nanchong	Prefecture City	6278614		53.0164	86.2074	8.6469	16.1171	27.9082		0.4082	0.8657	0.1582	0.1614	0.4312
287	Sichuan	Neijiang	Prefecture City	1877872		53.9475	93.5615	7.9907	15.4448	28.1356		0.9381	2.2503	0.1786	0.1731	0.1945	See footnote 1
288	Sichuan	Neijiang	Prefecture City	1.82497e+06		53.4958	90.8812	7.9574	15.9027	29.2553		1.0242	2.2482	0.1778	0.1944	0.2104	See footnote 1
289	Sichuan	Ngawa Tibetan and Qiang	Autonomous Prefecture	898708		48.6975	89.6811	NaN	16.8342	42.9888		0.426	1.0989	NaN	0.18	0.2967
290	Sichuan	Panzhihua	Prefecture City	1214121		40.5725	81.8694	15.6014	15.1414	33.4083		0.8294	1.9414	0.1947	0.2667	0.2294
291	Sichuan	Suining	Prefecture City	3252619		52.6002	86.1573	8.1981	16.4762	29.0612		0.8427	1.5305	0.1905	0.2682	0.5977
292	Sichuan	Ya'an	Prefecture City	1507258		48.8624	87.986	NaN	16.8125	39.4259		0.3974	0.942	NaN	0.1507	0.3816
293	Sichuan	Yibin	Prefecture City	4471896		50.1618	86.9889	9.3833	15.1799	33.7139		0.6593	1.5181	0.1995	0.1856	0.313
294	Sichuan	Zigong	Prefecture City	2678899		54.4358	94.007	8.3907	14.8504	29.0276		1.0981	2.232	0.1946	0.2163	0.3934
295	Sichuan	Ziyang	Prefecture City	3665057		53.2871	90.1308	7.8406	18.0955	30.8008		1.0248	2.0571	0.1585	0.3139	0.5031
296	Tianjin	Tianjin	Municipality	12938693		75.932	126.342	11.3497	23.3072	49.5597		2.2296	3.9788	0.1947	0.6476	1.0836
297	Xinjiang Uygur	Aksu	Prefecture	2370809		NaN	NaN	NaN	NaN	NaN		NaN	NaN	NaN	NaN	NaN
298	Xinjiang Uygur	Altay	Prefecture	603283		NaN	NaN	NaN	NaN	NaN		NaN	NaN	NaN	NaN	NaN
299	Xinjiang Uygur	Bayin'gholin Mongol	Autonomous Prefecture	1278486		NaN	NaN	NaN	NaN	NaN		NaN	NaN	NaN	NaN	NaN
300	Xinjiang Uygur	Börtala Mongol	Autonomous Prefecture	443680		NaN	NaN	NaN	NaN	NaN		NaN	NaN	NaN	NaN	NaN
301	Xinjiang Uygur	Changji Hui	Autonomous Prefecture	1428587		NaN	NaN	NaN	NaN	NaN		NaN	NaN	NaN	NaN	NaN
302	Xinjiang Uygur	Hami	Prefecture	572400		NaN	NaN	NaN	NaN	83.0767		NaN	NaN	NaN	NaN	0.4102
303	Xinjiang Uygur	Ili Kazakh	Autonomous Prefecture	2482592		NaN	NaN	NaN	NaN	NaN		NaN	NaN	NaN	NaN	NaN
304	Xinjiang Uygur	Karamay	Prefecture City	391008		NaN	NaN	NaN	NaN	NaN		NaN	NaN	NaN	NaN	NaN
305	Xinjiang Uygur	Kashgar	Prefecture	3979321		NaN	NaN	NaN	NaN	NaN		NaN	NaN	NaN	NaN	NaN
306	Xinjiang Uygur	Khotan	Prefecture	2014362		NaN	NaN	NaN	NaN	NaN		NaN	NaN	NaN	NaN	NaN
307	Xinjiang Uygur	Kizilsu Kirghiz	Autonomous Prefecture	525570		NaN	NaN	NaN	NaN	NaN		NaN	NaN	NaN	NaN	NaN
308	Xinjiang Uygur	Shihezi	Prefecture City	770886		NaN	NaN	NaN	NaN	NaN		NaN	NaN	NaN	NaN	NaN
309	Xinjiang Uygur	Tacheng	Prefecture	1219369		NaN	NaN	NaN	NaN	NaN		NaN	NaN	NaN	NaN	NaN
310	Xinjiang Uygur	Turfan	Prefecture	622903		NaN	NaN	NaN	NaN	NaN		NaN	NaN	NaN	NaN	NaN
311	Xinjiang Uygur	Ürümqi	Prefecture City	3112559		NaN	NaN	NaN	NaN	NaN		NaN	NaN	NaN	NaN	NaN
312	Xizang	Chamdo	Prefecture	657505		NaN	NaN	NaN	NaN	46.9908		NaN	NaN	NaN	NaN	0.4563
313	Xizang	Lhasa	Prefecture City	559423		NaN	NaN	NaN	NaN	NaN		NaN	NaN	NaN	NaN	NaN
314	Xizang	Nagchu	Prefecture	462381		NaN	NaN	NaN	NaN	NaN		NaN	NaN	NaN	NaN	NaN
315	Xizang	Ngari	Prefecture	95465		NaN	NaN	NaN	NaN	NaN		NaN	NaN	NaN	NaN	NaN
316	Xizang	Nyingtri	Prefecture	195109		NaN	NaN	NaN	NaN	45.1396		NaN	NaN	NaN	NaN	0.4042
317	Xizang	Shannan	Prefecture	328990		NaN	NaN	NaN	NaN	NaN		NaN	NaN	NaN	NaN	NaN
318	Xizang	Shigatse	Prefecture	703292		NaN	NaN	NaN	NaN	NaN		NaN	NaN	NaN	NaN	NaN
319	Yunnan	Baoshan	Prefecture City	2506491		NaN	NaN	NaN	NaN	35.1766		NaN	NaN	NaN	NaN	0.2838
320	Yunnan	Chuxiong Yi	Autonomous Prefecture	2684169		34.3629	65.0285	NaN	14.0763	33.361		0.5809	1.4988	NaN	0.2166	0.255
321	Yunnan	Dali Bai	Autonomous Prefecture	3456323		36.4236	68.8272	NaN	14.08	35.227		0.5755	1.2287	NaN	0.1954	0.326
322	Yunnan	Dehong Dai and Jingpo	Autonomous Prefecture	1211440		NaN	NaN	NaN	NaN	35.3213		NaN	NaN	NaN	NaN	0.2505
323	Yunnan	Dêqên Tibetan	Autonomous Prefecture	400182		NaN	NaN	NaN	NaN	39.2157		NaN	NaN	NaN	NaN	0.3185
324	Yunnan	Honghe Hani and Yi	Autonomous Prefecture	4500896		31.3308	53.7935	NaN	13.1112	31.1976		0.3824	0.8372	NaN	0.1465	0.4107
325	Yunnan	Kunming	Prefecture City	6432209		33.6683	62.9766	9.3152	14.4622	34.3836		0.5725	1.2374	0.2512	0.1829	0.3282
326	Yunnan	Lijiang	Prefecture City	1244769		40.2627	77.9851	NaN	14.8131	36.3745		0.7053	1.4307	NaN	0.2055	0.3293
327	Yunnan	Lincang	Prefecture City	2429497		NaN	NaN	NaN	NaN	33.2244		NaN	NaN	NaN	NaN	0.2755
328	Yunnan	Nujiang Lisu	Autonomous Prefecture	534337		NaN	NaN	NaN	NaN	38.2553		NaN	NaN	NaN	NaN	0.2752
329	Yunnan	Pu'er	Prefecture City	2542898		NaN	55.2892	NaN	12.9935	31.664		NaN	0.9194	NaN	0.1817	0.3406
330	Yunnan	Qujing	Prefecture City	5855055		35.978	62.4515	NaN	13.4534	35.0429		0.5238	1.0163	NaN	0.1588	0.1649
331	Yunnan	Wenshan Zhuang and Miao	Autonomous Prefecture	3517946		33.4703	56.5785	NaN	13.7582	29.8398		0.3898	0.7651	NaN	0.1267	0.4429
332	Yunnan	Xishuangbanna Dai	Autonomous Prefecture	1133515		NaN	NaN	NaN	12.2739	30.2125		NaN	NaN	NaN	0.1843	0.3118
333	Yunnan	Yuxi	Prefecture City	2303518		30.7195	54.7662	9.9139	12.7076	32.882		0.347	0.9655	-0.0231	0.1872	0.4405
334	Yunnan	Zhaotong	Prefecture City	5213521		44.8636	82.0151	NaN	15.1836	33.9002		0.3119	0.7608	NaN	0.1304	0.282
335	Zhejiang	Hangzhou	Prefecture City	8700373		47.2265	79.7326	6.1733	14.6354	37.8598		0.679	1.3159	0.1423	0.144	0.2574
336	Zhejiang	Huzhou	Prefecture City	2893542		56.1902	88.4298	6.8845	16.4941	40.711		1.6427	2.5183	0.2749	0.1398	0.5775
337	Zhejiang	Jiaxing	Prefecture City	4501657		48.0603	75.5054	7.1889	16.9464	46.8761		2.6824	4.1542	0.4647	0.9953	0.2536
338	Zhejiang	Jinhua	Prefecture City	5361572		44.5894	74.8136	7.868	14.0564	36.8017		0.9344	1.7346	0.2276	0.1802	0.737
339	Zhejiang	Lishui	Prefecture City	2116957		32.9546	58.52	5.81	10.9392	32.57		0.4873	0.7281	0.1951	0.0945	0.4836
340	Zhejiang	Ningbo	Prefecture City	7605689		39.2882	60.4994	5.2963	13.2045	45.8819		0.7788	1.8131	0.1538	0.2384	0.616
341	Zhejiang	Quzhou	Prefecture City	2122661		42.4446	72.0024	8.6789	13.183	34.71		0.4013	1.1449	0.315	0.2067	0.1323
342	Zhejiang	Shaoxing	Prefecture City	4912239		46.6723	76.8891	7.6289	15.9193	40.0159		1.0132	2.0693	0.2164	0.2523	0.4874
343	Zhejiang	Taizhou	Prefecture City	5968838		36.091	61.5608	4.7897	10.9262	39.8134		0.4729	1.17	0.1378	0.0993	0.1517
344	Zhejiang	Wenzhou	Prefecture City	9122102		34.2089	63.3619	5.3791	13.1927	31.9672		0.5213	1.3398	0.114	0.1256	0.1236
345	Zhejiang	Zhoushan	Prefecture City	1121261		30.8151	45.7939	4.0879	10.6652	43.1771		0.7276	1.5106	0.2306	0.522	0.6319
	Footnotes
1	Due to an error in GADM, Neijiang is broken into two "prefectures", one of which (index 288)
	encompasses the counties of Zizhong and Longchan, and other of which encompasses the
	remainder of the true prefecture. The 2010 population for Neijiang was divided amongst
	the subunits in proportion to a 2004 estimate of respective county populations.
2	GADM includes a prefecture-level division for the Paracel Islands, a territory in
	the South China Sea controlled by China. This is not traditionally administered as
	a prefecture by China and was not included as a distinct area in the 2010 census.
3	Xiantao, Tianmen, Qianjiang, and Shennongjia were listed as a single entity in the
	2010 census and are not individually considered prefectures. The 2010 population was
	divided amongst them based on older estimates.
4	Due to an error in GADM, Tieling and Yingkou are processed as one prefecture rather
	than two distinct prefectures.
5	Chaohu Prefecture was dissolved in 2011, with parts being divided amongst three other
	prefectures. This change is not reflected in the GADM. The population used here
	is an estimate based on values reported prior to dissolution.
6	Zhangjiakou Prefecture includes Zhangjiakou City. As discussed in the supplemental material,
	Zhangjiakou City has in implausbily low PM2.5 concentrations and fluxes.

## Sheet: Table S2 C. Mortality Estimate
	Table S2-C
	Prefecture Level Relative Mortality Risk and National Cumulative Deaths due to PM2.5
	The following table provides a prefecture level of summary of the relative risk of death related to particulate matter air pollution for each of the
	five diseases considered by Burnett et al. 2014. The prefecture data are combined to form national estimates of the population attributable
	fraction for each disease. These are conbined with the national average crude death rate and frequency of each causal factor (Global Burden of Disease;
	Naghavi et al. 2014) to derive an estimate of the total mortality due to PM2.5 air pollution
	Prefecture and province names, types, and shapefiles are derived from the GADM database of Global Administrative Areas (version 2; 2012).
	Population is taken from the 2010 census of China. Prefectures with greater than 50% of PM2.5 data missing are omitted. Due to errors in the GADM
	database as well as recent changes in administrative boundaries, the names presented here will not always correspond to current boundaries.
	Some of the differences are noted at the end of the table.
	Crude Death Rate (ann. deaths/1000 pop)	7.1
	Total Population (2010 Census)	1.33691e+09
		Percentage of Total Mortality				Population Attributable Fraction				Deaths / 1000 Population				Total Deaths
		Male	Female	Average		Best	Low	High		Best	Low	High		Best	Low	High
	B.2.3 Cerebrovascular disease (stroke)	0.201	0.225	0.213		0.406457	0.137355	0.524119		0.614685	0.207722	0.792626		1.60303e+06	727864	2.22011e+06
	B.2.2 Ischemic heart disease	0.144	0.165	0.1545		0.264773	0.183353	0.41172		0.290443	0.201129	0.451636															Population Attributable Fraction
	B.3.1 COPD	0.096	0.105	0.1005		0.184563	0.0876911	0.271914		0.131695	0.062572	0.194024															ALRI			COPD			Ischaemic Heart Disease			Lung Cancer			Stroke
	A.2.3 Lower respiratory infections	0.021	0.027	0.024		0.328594	0.223121	0.419564		0.0559925	0.0380198	0.0714937															Best	Low	High	Best	Low	High	Best	Low	High	Best	Low	High	Best	Low	High
	B.1.5 Lung, bronchus, and trachea cancer	0.072	0.042	0.057		0.233797	0.0734289	0.33295		0.0946176	0.0297167	0.134745															0.328594	0.223121	0.419564	0.184563	0.0876911	0.271914	0.264773	0.183353	0.41172	0.233797	0.0734289	0.33295	0.406457	0.137355	0.524119
	Total	0.534	0.564	0.549				Total / 1000		1.18743	0.539159	1.64453
									Relative Risk																Measured		Relative Risk * Population
									ALRI			COPD			Ischaemic Heart Disease			Lung Cancer			Stroke				Population		ALRI			COPD			Ischaemic Heart Disease			Lung Cancer			Stroke
Index	Province	Prefecture	Type (GADM)	Population (2010)		PM2.5		Index	Best	Low	High	Best	Low	High	Best	Low	High	Best	Low	High	Best	Low	High				Best	Low	High	Best	Low	High	Best	Low	High	Best	Low	High	Best	Low	High
1	Nei Mongol	Hulunbuir	Prefecture City	2549252		NaN
2	Nei Mongol	Ordos	Prefecture City	1940653		38.7016		39	1.34	1.22	1.47	1.18	1.07	1.31	1.32	1.2	1.57	1.24	1.06	1.41	1.57	1.14	1.95		1940653		2.60048e+06	2.3676e+06	2.85276e+06	2.28997e+06	2.0765e+06	2.54226e+06	2.56166e+06	2.32878e+06	3.04683e+06	2.40641e+06	2.05709e+06	2.73632e+06	3.04683e+06	2.21234e+06	3.78427e+06
3	Nei Mongol	Tongliao	Prefecture City	3139153		42.2978		42	1.37	1.23	1.53	1.19	1.08	1.33	1.33	1.21	1.61	1.26	1.06	1.43	1.61	1.14	2.02		3139153		4.30064e+06	3.86116e+06	4.8029e+06	3.73559e+06	3.39029e+06	4.17507e+06	4.17507e+06	3.79838e+06	5.05404e+06	3.95533e+06	3.3275e+06	4.48899e+06	5.05404e+06	3.57863e+06	6.34109e+06
4	Nei Mongol	Ulaan Chab	Prefecture City	2143590		37.5982		38	1.33	1.21	1.46	1.18	1.07	1.3	1.31	1.2	1.56	1.23	1.05	1.4	1.56	1.13	1.93		2143590		2.85097e+06	2.59374e+06	3.12964e+06	2.52944e+06	2.29364e+06	2786667	2.8081e+06	2572308	3.344e+06	2.63662e+06	2.25077e+06	3001026	3.344e+06	2.42226e+06	4.13713e+06
5	Nei Mongol	Wuhai	Prefecture City	532902		41.865		42	1.37	1.23	1.53	1.19	1.08	1.33	1.33	1.21	1.61	1.26	1.06	1.43	1.61	1.14	2.02		532902		730076	655469	815340	634153	575534	708760	708760	644811	857972	671457	564876	762050	857972	607508	1.07646e+06
6	Nei Mongol	Xilin Gol	League	1028022		NaN
7	Nei Mongol	Xing'an	League	1613246		NaN
8	Ningxia Hui	Guyuan	Prefecture City	1228156		45.651		46	1.42	1.26	1.6	1.21	1.09	1.35	1.35	1.22	1.65	1.28	1.07	1.46	1.66	1.15	2.09		1228156		1.74398e+06	1.54748e+06	1.96505e+06	1.48607e+06	1.33869e+06	1.65801e+06	1.65801e+06	1.49835e+06	2.02646e+06	1.57204e+06	1.31413e+06	1.79311e+06	2.03874e+06	1.41238e+06	2.56685e+06
9	Ningxia Hui	Shizuishan	Prefecture City	725482		43.6267		44	1.4	1.25	1.56	1.2	1.08	1.34	1.34	1.21	1.63	1.27	1.06	1.45	1.64	1.15	2.05		725482		1.01567e+06	906852	1.13175e+06	870578	783521	972146	972146	877833	1.18254e+06	921362	769011	1.05195e+06	1.18979e+06	834304	1.48724e+06
10	Ningxia Hui	Wuzhong	Prefecture City	1273792		42.1889		42	1.37	1.23	1.53	1.19	1.08	1.33	1.33	1.21	1.61	1.26	1.06	1.43	1.61	1.14	2.02		1273792		1.7451e+06	1.56676e+06	1.9489e+06	1.51581e+06	1.3757e+06	1.69414e+06	1.69414e+06	1.54129e+06	2.05081e+06	1.60498e+06	1.35022e+06	1.82152e+06	2.05081e+06	1.45212e+06	2.57306e+06
11	Guangdong	Guangzhou	Prefecture City	12701948		35.2124		35	1.29	1.19	1.4	1.17	1.06	1.28	1.3	1.19	1.52	1.22	1.05	1.37	1.51	1.13	1.86		12701948		1.63855e+07	1.51153e+07	1.77827e+07	1.48613e+07	1.34641e+07	1.62585e+07	1.65125e+07	1.51153e+07	1.9307e+07	1.54964e+07	1.3337e+07	1.74017e+07	1.91799e+07	1.43532e+07	2.36256e+07
12	Guangdong	Heyuan	Prefecture City	2950195		33.1147		33	1.27	1.17	1.37	1.16	1.06	1.27	1.29	1.18	1.5	1.21	1.04	1.35	1.48	1.12	1.83		2950195		3.74675e+06	3.45173e+06	4.04177e+06	3.42223e+06	3.12721e+06	3.74675e+06	3.80575e+06	3.48123e+06	4.42529e+06	3.56974e+06	3.0682e+06	3.98276e+06	4.36629e+06	3.30422e+06	5.39886e+06
13	Guangdong	Huizhou	Prefecture City	4598402		28.5911		29	1.22	1.14	1.31	1.14	1.05	1.24	1.27	1.17	1.44	1.18	1.04	1.32	1.41	1.11	1.78		4598402		5.61005e+06	5.24218e+06	6.02391e+06	5.24218e+06	4.82832e+06	5.70202e+06	5.83997e+06	5.38013e+06	6.6217e+06	5.42611e+06	4.78234e+06	6.06989e+06	6.48375e+06	5.10423e+06	8.18516e+06
14	Guangdong	Jiangmen	Prefecture City	4450703		24.1629		24	1.17	1.09	1.25	1.12	1.04	1.21	1.24	1.16	1.36	1.15	1.03	1.27	1.31	1.1	1.61		4450703		5.20732e+06	4.85127e+06	5.56338e+06	4.98479e+06	4.62873e+06	5.38535e+06	5.51887e+06	5.16282e+06	6.05296e+06	5.11831e+06	4.58422e+06	5.65239e+06	5.83042e+06	4.89577e+06	7.16563e+06
15	Guangdong	Jieyang	Prefecture City	5884347		33.625		34	1.28	1.18	1.39	1.16	1.06	1.28	1.3	1.19	1.51	1.21	1.05	1.36	1.5	1.12	1.84		5884347		7.53196e+06	6.94353e+06	8.17924e+06	6.82584e+06	6.23741e+06	7.53196e+06	7.64965e+06	7.00237e+06	8.88536e+06	7.12006e+06	6.17856e+06	8.00271e+06	8.82652e+06	6.59047e+06	1.08272e+07
16	Guangdong	Maoming	Prefecture City	5817494		24.3644		24	1.17	1.09	1.25	1.12	1.04	1.21	1.24	1.16	1.36	1.15	1.03	1.27	1.31	1.1	1.61		5817494		6.80647e+06	6.34107e+06	7.27187e+06	6.51559e+06	6.05019e+06	7.03917e+06	7.21369e+06	6.74829e+06	7.91179e+06	6.69012e+06	5.99202e+06	7.38822e+06	7.62092e+06	6.39924e+06	9.36617e+06
17	Guangdong	Meizhou	Prefecture City	4238461		33.0982		33	1.27	1.17	1.37	1.16	1.06	1.27	1.29	1.18	1.5	1.21	1.04	1.35	1.48	1.12	1.83		4238461		5.38285e+06	4.959e+06	5.80669e+06	4.91661e+06	4.49277e+06	5.38285e+06	5.46761e+06	5.00138e+06	6.35769e+06	5.12854e+06	4.408e+06	5.72192e+06	6.27292e+06	4.74708e+06	7.75638e+06
18	Guangdong	Qingyuan	Prefecture City	3698412		36.8988		37	1.31	1.2	1.44	1.17	1.07	1.3	1.31	1.2	1.55	1.23	1.05	1.39	1.54	1.13	1.9		3698412		4.84492e+06	4.43809e+06	5.32571e+06	4.32714e+06	3.9573e+06	4.80794e+06	4.84492e+06	4.43809e+06	5.73254e+06	4.54905e+06	3.88333e+06	5.14079e+06	5.69555e+06	4.17921e+06	7.02698e+06
19	Anhui	Anqing	Prefecture City	5311379		57.7941		58	1.56	1.33	1.83	1.25	1.11	1.41	1.39	1.24	1.78	1.34	1.09	1.55	1.77	1.17	2.23		5311379		8.28575e+06	7.06413e+06	9.71982e+06	6.63922e+06	5.89563e+06	7.48904e+06	7.38282e+06	6.58611e+06	9.45425e+06	7.11725e+06	5.7894e+06	8.23264e+06	9.40114e+06	6.21431e+06	1.18444e+07
20	Anhui	Bengbu	Prefecture City	3164467		69.7185		70	1.7	1.39	2.05	1.29	1.13	1.46	1.42	1.26	1.88	1.4	1.11	1.63	1.84	1.19	2.3		3164467		5.37959e+06	4.39861e+06	6.48716e+06	4.08216e+06	3.57585e+06	4.62012e+06	4.49354e+06	3.98723e+06	5.9492e+06	4.43025e+06	3.51256e+06	5.15808e+06	5.82262e+06	3.76572e+06	7.27827e+06
21	Anhui	Bozhou	Prefecture City	4850657		68.5906		69	1.68	1.38	2.04	1.28	1.13	1.46	1.42	1.26	1.87	1.39	1.11	1.62	1.84	1.19	2.29		4850657		8.1491e+06	6.69391e+06	9.89534e+06	6.20884e+06	5.48124e+06	7.08196e+06	6.88793e+06	6.11183e+06	9.07073e+06	6.74241e+06	5.38423e+06	7.85806e+06	8.92521e+06	5.77228e+06	1.1108e+07
22	Anhui	Chaohu	Prefecture City	4100000		69.7133		70	1.7	1.39	2.05	1.29	1.13	1.46	1.42	1.26	1.88	1.4	1.11	1.63	1.84	1.19	2.3		4100000		6970000	5699000	8405000	5289000	4633000	5986000	5822000	5166000	7708000	5740000	4551000	6683000	7544000	4879000	9430000
23	Anhui	Chizhou	Prefecture City	1402518		52.5486		53	1.5	1.3	1.73	1.23	1.1	1.38	1.37	1.23	1.73	1.31	1.08	1.51	1.73	1.17	2.19		1402518		2103777	1.82327e+06	2.42636e+06	1.7251e+06	1.54277e+06	1.93547e+06	1.92145e+06	1.7251e+06	2.42636e+06	1.8373e+06	1.51472e+06	2.1178e+06	2.42636e+06	1.64095e+06	3.07151e+06
24	Anhui	Chuzhou	Prefecture City	3937868		72.8337		73	1.73	1.4	2.11	1.3	1.13	1.48	1.43	1.26	1.9	1.41	1.12	1.65	1.86	1.2	2.31		3937868		6.81251e+06	5.51302e+06	8.3089e+06	5.11923e+06	4.44979e+06	5.82804e+06	5.63115e+06	4.96171e+06	7.48195e+06	5.55239e+06	4.41041e+06	6.49748e+06	7.32443e+06	4.72544e+06	9.09648e+06
25	Anhui	Fuyang	Prefecture City	7599913		67.884		68	1.67	1.38	2.02	1.28	1.13	1.45	1.42	1.26	1.87	1.39	1.11	1.62	1.83	1.19	2.29		7599913		1.26919e+07	1.04879e+07	1.53518e+07	9.72789e+06	8.5879e+06	1.10199e+07	1.07919e+07	9.57589e+06	1.42118e+07	1.05639e+07	8.4359e+06	1.23119e+07	1.39078e+07	9.0439e+06	1.74038e+07
26	Anhui	Hefei	Prefecture City	7457027		71.6374		72	1.72	1.39	2.09	1.29	1.13	1.47	1.43	1.26	1.89	1.4	1.11	1.64	1.85	1.19	2.31		7457027		1.28261e+07	1.03653e+07	1.55852e+07	9.61956e+06	8.42644e+06	1.09618e+07	1.06635e+07	9.39585e+06	1.40938e+07	1.04398e+07	8.2773e+06	1.22295e+07	1.37955e+07	8.87386e+06	1.72257e+07
27	Anhui	Huaibei	Prefecture City	2114276		67.2803		67	1.66	1.37	2	1.28	1.12	1.45	1.41	1.25	1.86	1.38	1.11	1.61	1.83	1.19	2.28		2114276		3.5097e+06	2.89656e+06	4228552	2.70627e+06	2.36799e+06	3.0657e+06	2.98113e+06	2642845	3.93255e+06	2.9177e+06	2.34685e+06	3.40398e+06	3.86913e+06	2.51599e+06	4.82055e+06
28	Anhui	Huainan	Prefecture City	2333896		69.4693		69	1.68	1.38	2.04	1.28	1.13	1.46	1.42	1.26	1.87	1.39	1.11	1.62	1.84	1.19	2.29		2333896		3.92095e+06	3.22078e+06	4.76115e+06	2.98739e+06	2.6373e+06	3.40749e+06	3.31413e+06	2.94071e+06	4.36439e+06	3.24412e+06	2.59062e+06	3.78091e+06	4.29437e+06	2.77734e+06	5.34462e+06
29	Anhui	Huangshan	Prefecture City	1358980		44.0144		44	1.4	1.25	1.56	1.2	1.08	1.34	1.34	1.21	1.63	1.27	1.06	1.45	1.64	1.15	2.05		1358980		1.90257e+06	1698725	2.12001e+06	1630776	1.4677e+06	1.82103e+06	1.82103e+06	1.64437e+06	2.21514e+06	1.7259e+06	1.44052e+06	1970521	2.22873e+06	1.56283e+06	2.78591e+06
30	Anhui	Lu'an	Prefecture City	5611701		66.2547		66	1.65	1.37	1.98	1.27	1.12	1.45	1.41	1.25	1.85	1.38	1.1	1.6	1.82	1.18	2.28		5611701		9.25931e+06	7.68803e+06	1.11112e+07	7.12686e+06	6.28511e+06	8.13697e+06	7.9125e+06	7.01463e+06	1.03816e+07	7.74415e+06	6.17287e+06	8.97872e+06	1.02133e+07	6.62181e+06	1.27947e+07
31	Anhui	Ma'anshan	Prefecture City	2202899		70.0325		70	1.7	1.39	2.05	1.29	1.13	1.46	1.42	1.26	1.88	1.4	1.11	1.63	1.84	1.19	2.3		2202899		3.74493e+06	3.06203e+06	4.51594e+06	2.84174e+06	2.48928e+06	3.21623e+06	3.12812e+06	2.77565e+06	4.14145e+06	3.08406e+06	2.44522e+06	3.59073e+06	4.05333e+06	2.62145e+06	5.06667e+06
32	Anhui	Suzhou	Prefecture City	5352924		68.0163		68	1.67	1.38	2.02	1.28	1.13	1.45	1.42	1.26	1.87	1.39	1.11	1.62	1.83	1.19	2.29		5352924		8.93938e+06	7.38704e+06	1.08129e+07	6.85174e+06	6.0488e+06	7.76174e+06	7.60115e+06	6.74468e+06	1.001e+07	7.44056e+06	5.94175e+06	8.67174e+06	9.79585e+06	6.36998e+06	1.22582e+07
33	Anhui	Tongling	Prefecture City	723958		63.0441		63	1.62	1.35	1.93	1.27	1.12	1.43	1.4	1.25	1.83	1.36	1.1	1.58	1.81	1.18	2.27		723958		1.17281e+06	977343	1.39724e+06	919427	810833	1.03526e+06	1.01354e+06	904948	1.32484e+06	984583	796354	1.14385e+06	1.31036e+06	854270	1.64338e+06
34	Anhui	Wuhu	Prefecture City	3545067		66.7028		67	1.66	1.37	2	1.28	1.12	1.45	1.41	1.25	1.86	1.38	1.11	1.61	1.83	1.19	2.28		3545067		5.88481e+06	4.85674e+06	7090134	4.53769e+06	3.97048e+06	5.14035e+06	4.99854e+06	4.43133e+06	6.59382e+06	4.89219e+06	3.93502e+06	5.70756e+06	6.48747e+06	4.21863e+06	8.08275e+06
35	Anhui	Xuancheng	Prefecture City	2532938		57.0504		57	1.55	1.33	1.81	1.25	1.11	1.4	1.38	1.24	1.77	1.33	1.09	1.54	1.77	1.17	2.22		2532938		3.92605e+06	3.36881e+06	4.58462e+06	3.16617e+06	2.81156e+06	3.54611e+06	3.49545e+06	3.14084e+06	4.4833e+06	3.36881e+06	2.7609e+06	3.90072e+06	4.4833e+06	2.96354e+06	5.62312e+06
36	Beijing	Beijing	Municipality	19612368		69.6958		70	1.7	1.39	2.05	1.29	1.13	1.46	1.42	1.26	1.88	1.4	1.11	1.63	1.84	1.19	2.3		19612368		3.3341e+07	2.72612e+07	4.02054e+07	2.53e+07	2.2162e+07	2.86341e+07	2.78496e+07	2.47116e+07	3.68713e+07	2.74573e+07	2.17697e+07	3.19682e+07	3.60868e+07	2.33387e+07	4.51084e+07
37	Chongqing	Chongqing	Municipality	28846170		46.597		47	1.43	1.27	1.62	1.21	1.09	1.36	1.35	1.22	1.66	1.28	1.07	1.47	1.68	1.15	2.11		28846170		4.125e+07	3.66346e+07	4.67308e+07	3.49039e+07	3.14423e+07	3.92308e+07	3.89423e+07	3.51923e+07	4.78846e+07	3.69231e+07	3.08654e+07	4.24039e+07	4.84616e+07	3.31731e+07	6.08654e+07
38	Fujian	Fuzhou	Prefecture City	7115369		28.9277		29	1.22	1.14	1.31	1.14	1.05	1.24	1.27	1.17	1.44	1.18	1.04	1.32	1.41	1.11	1.78		7115369		8.68075e+06	8.11152e+06	9.32113e+06	8.11152e+06	7.47114e+06	8.82306e+06	9.03652e+06	8.32498e+06	1.02461e+07	8.39614e+06	7.39998e+06	9.39229e+06	1.00327e+07	7.89806e+06	1.26654e+07
39	Fujian	Longyan	Prefecture City	2559545		34.2723		34	1.28	1.18	1.39	1.16	1.06	1.28	1.3	1.19	1.51	1.21	1.05	1.36	1.5	1.12	1.84		2559545		3.27622e+06	3.02026e+06	3.55777e+06	2.96907e+06	2.71312e+06	3.27622e+06	3.32741e+06	3.04586e+06	3.86491e+06	3.09705e+06	2.68752e+06	3.48098e+06	3.83932e+06	2.86669e+06	4.70956e+06
40	Fujian	Nanping	Prefecture City	2645548		33.8832		34	1.28	1.18	1.39	1.16	1.06	1.28	1.3	1.19	1.51	1.21	1.05	1.36	1.5	1.12	1.84		2645548		3.3863e+06	3.12175e+06	3.67731e+06	3.06884e+06	2.80428e+06	3.3863e+06	3.43921e+06	3.1482e+06	3.99478e+06	3.20111e+06	2.77783e+06	3.59795e+06	3968322	2.96301e+06	4.86781e+06
41	Fujian	Ningde	Prefecture City	2821996		28.6802		29	1.22	1.14	1.31	1.14	1.05	1.24	1.27	1.17	1.44	1.18	1.04	1.32	1.41	1.11	1.78		2821996		3.44284e+06	3.21708e+06	3.69681e+06	3.21708e+06	2.9631e+06	3.49928e+06	3.58393e+06	3.30174e+06	4.06367e+06	3.32996e+06	2.93488e+06	3.72503e+06	3.97901e+06	3.13242e+06	5.02315e+06
42	Fujian	Putian	Prefecture City	2778508		29.5119		30	1.23	1.15	1.32	1.15	1.05	1.25	1.27	1.18	1.45	1.19	1.04	1.33	1.42	1.11	1.79		2778508		3.41756e+06	3.19528e+06	3.66763e+06	3.19528e+06	2.91743e+06	3473135	3.52871e+06	3.27864e+06	4.02884e+06	3.30642e+06	2.88965e+06	3.69542e+06	3.94548e+06	3.08414e+06	4.97353e+06
43	Fujian	Quanzhou	Prefecture City	8128533		30.9611		31	1.24	1.16	1.34	1.15	1.06	1.26	1.28	1.18	1.47	1.19	1.04	1.34	1.44	1.12	1.8		8128533		1.00794e+07	9.4291e+06	1.08922e+07	9.34781e+06	8.61624e+06	1.0242e+07	1.04045e+07	9.59167e+06	1.19489e+07	9.67295e+06	8.45367e+06	1.08922e+07	1.17051e+07	9.10396e+06	1.46314e+07
44	Fujian	Sanming	Prefecture City	2503388		34.6643		35	1.29	1.19	1.4	1.17	1.06	1.28	1.3	1.19	1.52	1.22	1.05	1.37	1.51	1.13	1.86		2503388		3.22937e+06	2.97903e+06	3.50474e+06	2.92896e+06	2.65359e+06	3.20434e+06	3.2544e+06	2.97903e+06	3.80515e+06	3.05413e+06	2.62856e+06	3.42964e+06	3.78012e+06	2.82883e+06	4.6563e+06
45	Fujian	Xiamen	Prefecture City	3531347		32.0914		32	1.26	1.17	1.35	1.15	1.06	1.27	1.29	1.18	1.48	1.2	1.04	1.34	1.46	1.12	1.81		3531347		4.4495e+06	4.13168e+06	4.76732e+06	4.06105e+06	3.74323e+06	4.48481e+06	4.55544e+06	4.16699e+06	5.22639e+06	4.23762e+06	3.6726e+06	4.732e+06	5.15577e+06	3.95511e+06	6.39174e+06
46	Fujian	Zhangzhou	Prefecture City	4809983		32.7792		33	1.27	1.17	1.37	1.16	1.06	1.27	1.29	1.18	1.5	1.21	1.04	1.35	1.48	1.12	1.83		4809983		6.10868e+06	5.62768e+06	6.58968e+06	5.57958e+06	5.09858e+06	6.10868e+06	6.20488e+06	5.67578e+06	7.21497e+06	5.82008e+06	5.00238e+06	6.49348e+06	7.11877e+06	5.38718e+06	8.80227e+06
47	Gansu	Baiyin	Prefecture City	1708752		47.6079		48	1.44	1.27	1.64	1.22	1.09	1.36	1.35	1.22	1.68	1.29	1.07	1.48	1.69	1.16	2.12		1708752		2.4606e+06	2.17012e+06	2.80235e+06	2.08468e+06	1.86254e+06	2.3239e+06	2.30682e+06	2.08468e+06	2.8707e+06	2.20429e+06	1.82836e+06	2.52895e+06	2.88779e+06	1.98215e+06	3.62255e+06
48	Gansu	Dingxi	Prefecture City	2698624		49.2371		49	1.46	1.28	1.66	1.22	1.09	1.37	1.36	1.22	1.69	1.29	1.07	1.48	1.7	1.16	2.13		2698624		3.93999e+06	3.45424e+06	4.47972e+06	3.29232e+06	2.9415e+06	3.69711e+06	3.67013e+06	3.29232e+06	4.56067e+06	3.48122e+06	2.88753e+06	3.99396e+06	4.58766e+06	3.1304e+06	5.74807e+06
49	Gansu	Gannan Tibetan	Autonomous Prefecture	689132		51.1857		51	1.48	1.29	1.69	1.23	1.1	1.37	1.36	1.23	1.71	1.3	1.08	1.5	1.72	1.16	2.16		689132		1.01992e+06	888980	1.16463e+06	847632	758045	944111	937220	847632	1.17842e+06	895872	744263	1033698	1.18531e+06	799393	1.48853e+06
50	Gansu	Jiayuguan	Prefecture City	231853		37.8891		38	1.33	1.21	1.46	1.18	1.07	1.3	1.31	1.2	1.56	1.23	1.05	1.4	1.56	1.13	1.93		231853		308364	280542	338505	273587	248083	301409	303727	278224	361691	285179	243446	324594	361691	261994	447476
51	Gansu	Jinchang	Prefecture City	464050		44.9138		45	1.41	1.25	1.58	1.2	1.08	1.35	1.34	1.21	1.64	1.27	1.07	1.45	1.65	1.15	2.07		464050		654310	580062	733199	556860	501174	626468	621827	561500	761042	589344	496534	672872	765682	533658	960583
52	Gansu	Jiuquan	Prefecture City	1095947		NaN
53	Gansu	Lanzhou	Prefecture City	3616163		52.7375		53	1.5	1.3	1.73	1.23	1.1	1.38	1.37	1.23	1.73	1.31	1.08	1.51	1.73	1.17	2.19		3616163		5.42424e+06	4.70101e+06	6.25596e+06	4.44788e+06	3.97778e+06	4.9903e+06	4.95414e+06	4.44788e+06	6.25596e+06	4.73717e+06	3.90546e+06	5.46041e+06	6.25596e+06	4.23091e+06	7.9194e+06
54	Gansu	Linxia Hui	Autonomous Prefecture	1946677		54.1673		54	1.51	1.31	1.75	1.24	1.1	1.39	1.37	1.23	1.74	1.32	1.08	1.52	1.74	1.17	2.2		1946677		2.93948e+06	2.55015e+06	3.40668e+06	2.41388e+06	2.14134e+06	2.70588e+06	2.66695e+06	2.39441e+06	3.38722e+06	2.56961e+06	2.10241e+06	2.95895e+06	3.38722e+06	2.27761e+06	4.28269e+06
55	Gansu	Longnan	Prefecture City	2567718		49.1069		49	1.46	1.28	1.66	1.22	1.09	1.37	1.36	1.22	1.69	1.29	1.07	1.48	1.7	1.16	2.13		2567718		3.74887e+06	3.28668e+06	4.26241e+06	3.13262e+06	2.79881e+06	3.51777e+06	3.4921e+06	3.13262e+06	4.33944e+06	3.31236e+06	2.74746e+06	3.80022e+06	4.36512e+06	2.97855e+06	5.46924e+06
56	Gansu	Pingliang	Prefecture City	2068033		46.4302		46	1.42	1.26	1.6	1.21	1.09	1.35	1.35	1.22	1.65	1.28	1.07	1.46	1.66	1.15	2.09		2068033		2.93661e+06	2.60572e+06	3.30885e+06	2.50232e+06	2.25416e+06	2.79184e+06	2.79184e+06	2.523e+06	3.41225e+06	2.64708e+06	2.2128e+06	3.01933e+06	3.43293e+06	2.37824e+06	4.32219e+06
57	Gansu	Qingyang	Prefecture City	2211191		43.5173		44	1.4	1.25	1.56	1.2	1.08	1.34	1.34	1.21	1.63	1.27	1.06	1.45	1.64	1.15	2.05		2211191		3.09567e+06	2.76399e+06	3.44946e+06	2.65343e+06	2.38809e+06	2.963e+06	2.963e+06	2.67554e+06	3.60424e+06	2.80821e+06	2.34386e+06	3.20623e+06	3.62635e+06	2.54287e+06	4.53294e+06
58	Gansu	Tianshui	Prefecture City	3262549		47.625		48	1.44	1.27	1.64	1.22	1.09	1.36	1.35	1.22	1.68	1.29	1.07	1.48	1.69	1.16	2.12		3262549		4.69807e+06	4.14344e+06	5.35058e+06	3.98031e+06	3.55618e+06	4.43707e+06	4.40444e+06	3.98031e+06	5.48108e+06	4.20869e+06	3.49093e+06	4.82857e+06	5.51371e+06	3.78456e+06	6.9166e+06
59	Gansu	Wuwei	Prefecture City	1815059		46.1979		46	1.42	1.26	1.6	1.21	1.09	1.35	1.35	1.22	1.65	1.28	1.07	1.46	1.66	1.15	2.09		1815059		2.57738e+06	2.28697e+06	2.90409e+06	2.19622e+06	1.97841e+06	2.45033e+06	2.45033e+06	2.21437e+06	2.99485e+06	2.32328e+06	1.94211e+06	2.64999e+06	3.013e+06	2.08732e+06	3.79347e+06
60	Gansu	Zhangye	Prefecture City	1199515		41.9321		42	1.37	1.23	1.53	1.19	1.08	1.33	1.33	1.21	1.61	1.26	1.06	1.43	1.61	1.14	2.02		1199515		1.64334e+06	1.4754e+06	1.83526e+06	1.42742e+06	1.29548e+06	1.59535e+06	1.59535e+06	1.45141e+06	1.93122e+06	1.51139e+06	1.27149e+06	1.71531e+06	1.93122e+06	1.36745e+06	2.42302e+06
61	Guangdong	Chaozhou	Prefecture City	2669466		35.2588		35	1.29	1.19	1.4	1.17	1.06	1.28	1.3	1.19	1.52	1.22	1.05	1.37	1.51	1.13	1.86		2669466		3.44361e+06	3.17666e+06	3.73725e+06	3.12328e+06	2.82963e+06	3.41692e+06	3.47031e+06	3.17666e+06	4.05759e+06	3.25675e+06	2.80294e+06	3.65717e+06	4.03089e+06	3.0165e+06	4.96521e+06
62	Guangdong	Dongguan	Prefecture City	8220207		29.8759		30	1.23	1.15	1.32	1.15	1.05	1.25	1.27	1.18	1.45	1.19	1.04	1.33	1.42	1.11	1.79		8220207		1.01109e+07	9.45324e+06	1.08507e+07	9.45324e+06	8.63122e+06	1.02753e+07	1.04397e+07	9.69984e+06	1.19193e+07	9.78205e+06	8.54902e+06	1.09329e+07	1.16727e+07	9.12443e+06	1.47142e+07
63	Guangdong	Foshan	Prefecture City	7197394		35.8936		36	1.3	1.19	1.42	1.17	1.07	1.29	1.3	1.19	1.53	1.22	1.05	1.38	1.53	1.13	1.88		7197394		9.35661e+06	8.5649e+06	1.02203e+07	8.42095e+06	7.70121e+06	9.28464e+06	9.35661e+06	8.5649e+06	1.1012e+07	8.78082e+06	7.55726e+06	9.9324e+06	1.1012e+07	8.13306e+06	1.35311e+07
64	Guangdong	Shantou	Prefecture City	5389328		31.6202		32	1.26	1.17	1.35	1.15	1.06	1.27	1.29	1.18	1.48	1.2	1.04	1.34	1.46	1.12	1.81		5389328		6.79055e+06	6.30551e+06	7.27559e+06	6.19773e+06	5.71269e+06	6.84445e+06	6.95223e+06	6.35941e+06	7.97621e+06	6.46719e+06	5.6049e+06	7.2217e+06	7.86842e+06	6.03605e+06	9.75468e+06
65	Guangdong	Shanwei	Prefecture City	2935469		26.9137		27	1.2	1.12	1.28	1.13	1.05	1.23	1.26	1.17	1.4	1.17	1.03	1.3	1.37	1.11	1.73		2935469		3.52256e+06	3.28773e+06	3.7574e+06	3.31708e+06	3.08224e+06	3.61063e+06	3.69869e+06	3.4345e+06	4.10966e+06	3.4345e+06	3.02353e+06	3.81611e+06	4.02159e+06	3.25837e+06	5.07836e+06
66	Guangdong	Shaoguan	Prefecture City	2826246		37.1913		37	1.31	1.2	1.44	1.17	1.07	1.3	1.31	1.2	1.55	1.23	1.05	1.39	1.54	1.13	1.9		2826246		3.70238e+06	3.3915e+06	4.06979e+06	3.30671e+06	3.02408e+06	3.67412e+06	3.70238e+06	3.3915e+06	4.38068e+06	3.47628e+06	2.96756e+06	3.92848e+06	4.35242e+06	3.19366e+06	5.36987e+06
67	Guangdong	Shenzhen	Prefecture City	10358381		24.0232		24	1.17	1.09	1.25	1.12	1.04	1.21	1.24	1.16	1.36	1.15	1.03	1.27	1.31	1.1	1.61		10358381		1.21193e+07	1.12906e+07	1.2948e+07	1.16014e+07	1.07727e+07	1.25336e+07	1.28444e+07	1.20157e+07	1.40874e+07	1.19121e+07	1.06691e+07	1.31551e+07	1.35695e+07	1.13942e+07	1.6677e+07
68	Guangdong	Yangjiang	Prefecture City	2421748		22.7635		23	1.15	1.08	1.23	1.11	1.04	1.2	1.23	1.15	1.35	1.14	1.03	1.26	1.28	1.09	1.58		2421748		2.78501e+06	2.61549e+06	2.97875e+06	2.68814e+06	2.51862e+06	2.9061e+06	2.97875e+06	2.78501e+06	3.26936e+06	2.76079e+06	2.4944e+06	3.0514e+06	3.09984e+06	2.63971e+06	3.82636e+06
69	Guangdong	Yunfu	Prefecture City	2367154		28.1274		28	1.21	1.13	1.3	1.14	1.05	1.24	1.26	1.17	1.42	1.18	1.04	1.31	1.39	1.11	1.76		2367154		2.86426e+06	2.67488e+06	3.0773e+06	2.69856e+06	2.48551e+06	2.93527e+06	2.98261e+06	2.76957e+06	3.36136e+06	2.79324e+06	2.46184e+06	3.10097e+06	3.29034e+06	2.62754e+06	4.16619e+06
70	Guangdong	Zhanjiang	Prefecture City	6994832		18.8432		19	1.11	1.05	1.19	1.09	1.03	1.17	1.2	1.13	1.29	1.12	1.02	1.21	1.2	1.08	1.34		6994832		7.76426e+06	7.34457e+06	8.32385e+06	7.62437e+06	7.20468e+06	8.18395e+06	8.3938e+06	7.90416e+06	9.02333e+06	7.83421e+06	7.13473e+06	8.46375e+06	8.3938e+06	7.55442e+06	9.37307e+06
71	Guangdong	Zhaoqing	Prefecture City	3916467		36.2351		36	1.3	1.19	1.42	1.17	1.07	1.29	1.3	1.19	1.53	1.22	1.05	1.38	1.53	1.13	1.88		3916467		5.09141e+06	4.6606e+06	5.56138e+06	4.58227e+06	4.19062e+06	5.05224e+06	5.09141e+06	4.6606e+06	5.99219e+06	4.77809e+06	4.11229e+06	5.40472e+06	5.99219e+06	4.42561e+06	7.36296e+06
72	Guangdong	Zhongshan	Prefecture City	3121275		25.5279		26	1.19	1.11	1.27	1.13	1.05	1.22	1.25	1.16	1.39	1.16	1.03	1.29	1.35	1.1	1.71		3121275		3.71432e+06	3.46462e+06	3.96402e+06	3.52704e+06	3.27734e+06	3.80796e+06	3.90159e+06	3.62068e+06	4.33857e+06	3.62068e+06	3.21491e+06	4.02644e+06	4.21372e+06	3.4334e+06	5.33738e+06
73	Guangdong	Zhuhai	Prefecture City	1562530		20.2507		20	1.12	1.06	1.2	1.1	1.03	1.18	1.21	1.14	1.3	1.12	1.02	1.22	1.22	1.08	1.4		1562530		1.75003e+06	1.65628e+06	1875036	1.71878e+06	1.60941e+06	1.84379e+06	1.89066e+06	1.78128e+06	2031289	1.75003e+06	1.59378e+06	1.90629e+06	1.90629e+06	1.68753e+06	2187542
74	Guangxi	Baise	Prefecture City	3466758		35.2355		35	1.29	1.19	1.4	1.17	1.06	1.28	1.3	1.19	1.52	1.22	1.05	1.37	1.51	1.13	1.86		3466758		4.47212e+06	4.12544e+06	4.85346e+06	4.05611e+06	3.67476e+06	4.43745e+06	4.50679e+06	4.12544e+06	5.26947e+06	4.22944e+06	3.6401e+06	4.74946e+06	5.2348e+06	3.91744e+06	6.44817e+06
75	Guangxi	Beihai	Prefecture City	1539251		18.2593		18	1.1	1.05	1.17	1.09	1.03	1.16	1.2	1.13	1.28	1.11	1.02	1.2	1.18	1.08	1.3		1539251		1.69318e+06	1.61621e+06	1.80092e+06	1.67778e+06	1.58543e+06	1.78553e+06	1.8471e+06	1.73935e+06	1.97024e+06	1.70857e+06	1.57004e+06	1.8471e+06	1.81632e+06	1.66239e+06	2.00103e+06
76	Guangxi	Chongzuo	Prefecture City	1994285		31.0918		31	1.24	1.16	1.34	1.15	1.06	1.26	1.28	1.18	1.47	1.19	1.04	1.34	1.44	1.12	1.8		1994285		2.47291e+06	2.31337e+06	2.67234e+06	2.29343e+06	2.11394e+06	2.5128e+06	2.55268e+06	2.35326e+06	2.9316e+06	2.3732e+06	2.07406e+06	2.67234e+06	2.87177e+06	2.2336e+06	3589713
77	Guangxi	Fangchenggang	Prefecture City	866927		25.4073		25	1.18	1.1	1.26	1.12	1.04	1.22	1.25	1.16	1.38	1.16	1.03	1.28	1.33	1.1	1.67		866927		1.02297e+06	953620	1.09233e+06	970958	901604	1.05765e+06	1.08366e+06	1.00564e+06	1.19636e+06	1.00564e+06	892935	1.10967e+06	1.15301e+06	953620	1.44777e+06
78	Guangxi	Guigang	Prefecture City	4118808		34.7515		35	1.29	1.19	1.4	1.17	1.06	1.28	1.3	1.19	1.52	1.22	1.05	1.37	1.51	1.13	1.86		4118808		5.31326e+06	4.90138e+06	5.76633e+06	4.81901e+06	4.36594e+06	5.27207e+06	5.35445e+06	4.90138e+06	6.26059e+06	5.02495e+06	4.32475e+06	5.64277e+06	6.2194e+06	4.65425e+06	7.66098e+06
79	Guangxi	Guilin	Prefecture City	4747963		46.6159		47	1.43	1.27	1.62	1.21	1.09	1.36	1.35	1.22	1.66	1.28	1.07	1.47	1.68	1.15	2.11		4747963		6.78959e+06	6.02991e+06	7.6917e+06	5.74504e+06	5.17528e+06	6.45723e+06	6.40975e+06	5.79251e+06	7.88162e+06	6.07739e+06	5.08032e+06	6.97951e+06	7.97658e+06	5.46016e+06	1.00182e+07
80	Guangxi	Hechi	Prefecture City	3369251		40.4345		40	1.35	1.22	1.49	1.19	1.07	1.32	1.32	1.2	1.59	1.25	1.06	1.41	1.59	1.14	1.98		3369251		4.54849e+06	4.11049e+06	5.02018e+06	4.00941e+06	3.6051e+06	4.44741e+06	4.44741e+06	4.0431e+06	5.35711e+06	4.21156e+06	3.57141e+06	4.75064e+06	5.35711e+06	3.84095e+06	6.67112e+06
81	Guangxi	Hezhou	Prefecture City	1954072		39.9723		40	1.35	1.22	1.49	1.19	1.07	1.32	1.32	1.2	1.59	1.25	1.06	1.41	1.59	1.14	1.98		1954072		2.638e+06	2.38397e+06	2.91157e+06	2.32535e+06	2.09086e+06	2.57938e+06	2.57938e+06	2.34489e+06	3.10697e+06	2442590	2.07132e+06	2.75524e+06	3.10697e+06	2.22764e+06	3.86906e+06
82	Guangxi	Laibin	Prefecture City	2099711		40.7122		41	1.36	1.23	1.51	1.19	1.08	1.32	1.33	1.21	1.6	1.25	1.06	1.42	1.6	1.14	2		2099711		2.85561e+06	2.58264e+06	3.17056e+06	2.49866e+06	2.26769e+06	2.77162e+06	2.79262e+06	2.54065e+06	3.35954e+06	2.62464e+06	2.22569e+06	2.98159e+06	3.35954e+06	2.39367e+06	4199422
83	Guangxi	Liuzhou	Prefecture City	3758704		47.4671		47	1.43	1.27	1.62	1.21	1.09	1.36	1.35	1.22	1.66	1.28	1.07	1.47	1.68	1.15	2.11		3758704		5.37495e+06	4.77355e+06	6.0891e+06	4.54803e+06	4.09699e+06	5.11184e+06	5.07425e+06	4.58562e+06	6.23945e+06	4.81114e+06	4.02181e+06	5.52529e+06	6.31462e+06	4.32251e+06	7.93087e+06
84	Guangxi	Nanning	Prefecture City	6658742		32.6531		33	1.27	1.17	1.37	1.16	1.06	1.27	1.29	1.18	1.5	1.21	1.04	1.35	1.48	1.12	1.83		6658742		8.4566e+06	7.79073e+06	9.12248e+06	7.72414e+06	7.05827e+06	8.4566e+06	8.58978e+06	7.85732e+06	9988113	8.05708e+06	6.92509e+06	8.9893e+06	9.85494e+06	7.45779e+06	1.21855e+07
85	Guangxi	Qinzhou	Prefecture City	3079721		24.1445		24	1.17	1.09	1.25	1.12	1.04	1.21	1.24	1.16	1.36	1.15	1.03	1.27	1.31	1.1	1.61		3079721		3.60327e+06	3.3569e+06	3.84965e+06	3.44929e+06	3.20291e+06	3.72646e+06	3.81885e+06	3.57248e+06	4.18842e+06	3.54168e+06	3.17211e+06	3.91125e+06	4.03443e+06	3.38769e+06	4.95835e+06
86	Guangxi	Wuzhou	Prefecture City	2882200		34.5953		35	1.29	1.19	1.4	1.17	1.06	1.28	1.3	1.19	1.52	1.22	1.05	1.37	1.51	1.13	1.86		2882200		3718038	3429818	4.03508e+06	3372174	3055132	3689216	3746860	3429818	4380944	3516284	3026310	3.94861e+06	4352122	3.25689e+06	5360892
87	Guangxi	Yulin	Prefecture City	5487368		27.2065		27	1.2	1.12	1.28	1.13	1.05	1.23	1.26	1.17	1.4	1.17	1.03	1.3	1.37	1.11	1.73		5487368		6.58484e+06	6.14585e+06	7.02383e+06	6.20073e+06	5.76174e+06	6.74946e+06	6.91408e+06	6.42022e+06	7.68232e+06	6.42022e+06	5.65199e+06	7.13358e+06	7.51769e+06	6.09098e+06	9.49315e+06
88	Guizhou	Anshun	Prefecture City	2297612		36.8438		37	1.31	1.2	1.44	1.17	1.07	1.3	1.31	1.2	1.55	1.23	1.05	1.39	1.54	1.13	1.9		2297612		3.00987e+06	2.75713e+06	3.30856e+06	2.68821e+06	2.45844e+06	2.9869e+06	3.00987e+06	2.75713e+06	3.5613e+06	2.82606e+06	2.41249e+06	3.19368e+06	3.53832e+06	2.5963e+06	4.36546e+06
89	Guizhou	Bijie	Prefecture	6537498		42.279		42	1.37	1.23	1.53	1.19	1.08	1.33	1.33	1.21	1.61	1.26	1.06	1.43	1.61	1.14	2.02		6537498		8.95637e+06	8.04112e+06	1.00024e+07	7.77962e+06	7.0605e+06	8.69487e+06	8.69487e+06	7.91037e+06	1.05254e+07	8.23725e+06	6.92975e+06	9.34862e+06	1.05254e+07	7.45275e+06	1.32057e+07
90	Guizhou	Guiyang	Prefecture City	4322611		40.0714		40	1.35	1.22	1.49	1.19	1.07	1.32	1.32	1.2	1.59	1.25	1.06	1.41	1.59	1.14	1.98		4322611		5.83552e+06	5.27359e+06	6.44069e+06	5.14391e+06	4.62519e+06	5.70585e+06	5.70585e+06	5.18713e+06	6.87295e+06	5.40326e+06	4.58197e+06	6.09488e+06	6.87295e+06	4.92778e+06	8.55877e+06
91	Guizhou	Liupanshui	Prefecture City	2851332		38.1019		38	1.33	1.21	1.46	1.18	1.07	1.3	1.31	1.2	1.56	1.23	1.05	1.4	1.56	1.13	1.93		2851332		3.79227e+06	3.45011e+06	4.16294e+06	3.36457e+06	3.05093e+06	3.70673e+06	3.73524e+06	3.4216e+06	4.44808e+06	3.50714e+06	2.9939e+06	3.99186e+06	4.44808e+06	3.22201e+06	5.50307e+06
92	Guizhou	Qiandongnan Miao and Dong	Autonomous Prefecture	3481891		44.7743		45	1.41	1.25	1.58	1.2	1.08	1.35	1.34	1.21	1.64	1.27	1.07	1.45	1.65	1.15	2.07		3481891		4.90947e+06	4.35236e+06	5.50139e+06	4.17827e+06	3.76044e+06	4.70055e+06	4.66573e+06	4.21309e+06	5.7103e+06	4.422e+06	3.72562e+06	5.04874e+06	5.74512e+06	4.00417e+06	7.20751e+06
93	Guizhou	Qiannan Buyei and Miao	Autonomous Prefecture	3232714		37.6645		38	1.33	1.21	1.46	1.18	1.07	1.3	1.31	1.2	1.56	1.23	1.05	1.4	1.56	1.13	1.93		3232714		4.29951e+06	3.91158e+06	4.71976e+06	3.8146e+06	3.459e+06	4.20253e+06	4.23486e+06	3.87926e+06	5.04303e+06	3.97624e+06	3.39435e+06	4.5258e+06	5.04303e+06	3.65297e+06	6.23914e+06
94	Guizhou	Qianxinan Buyei and Miao	Autonomous Prefecture	2804612		35.9086		36	1.3	1.19	1.42	1.17	1.07	1.29	1.3	1.19	1.53	1.22	1.05	1.38	1.53	1.13	1.88		2804612		3.646e+06	3.33749e+06	3.98255e+06	3.2814e+06	3.00093e+06	3.61795e+06	3.646e+06	3.33749e+06	4.29106e+06	3.42163e+06	2.94484e+06	3.87036e+06	4.29106e+06	3.16921e+06	5.27267e+06
95	Guizhou	Tongren	Prefecture	3093204		47.2818		47	1.43	1.27	1.62	1.21	1.09	1.36	1.35	1.22	1.66	1.28	1.07	1.47	1.68	1.15	2.11		3093204		4.42328e+06	3.92837e+06	5.01099e+06	3.74278e+06	3.37159e+06	4.20676e+06	4.17583e+06	3.77371e+06	5.13472e+06	3.9593e+06	3.30973e+06	4.54701e+06	5.19658e+06	3.55718e+06	6.52666e+06
96	Guizhou	Zunyi	Prefecture City	6127082		46.3868		46	1.42	1.26	1.6	1.21	1.09	1.35	1.35	1.22	1.65	1.28	1.07	1.46	1.66	1.15	2.09		6127082		8.70046e+06	7.72012e+06	9.80333e+06	7.41377e+06	6.67852e+06	8.27156e+06	8.27156e+06	7.47504e+06	1.01097e+07	7.84266e+06	6.55598e+06	8.94554e+06	1.0171e+07	7.04614e+06	1.28056e+07
97	Hainan	Haikou	Prefecture City	2046170		13.1626		13	1.05	1.01	1.11	1.06	1.02	1.11	1.15	1.09	1.22	1.07	1.01	1.13	1.08	1.03	1.15		2046170		2.14848e+06	2.06663e+06	2.27125e+06	2.16894e+06	2.08709e+06	2.27125e+06	2.3531e+06	2.23033e+06	2.49633e+06	2.1894e+06	2.06663e+06	2.31217e+06	2.20986e+06	2.10756e+06	2.3531e+06
98	Hainan	Hainan	Province	5939463		13.0673		13	1.05	1.01	1.11	1.06	1.02	1.11	1.15	1.09	1.22	1.07	1.01	1.13	1.08	1.03	1.15		5939463		6.23644e+06	5.99886e+06	6.5928e+06	6.29583e+06	6.05825e+06	6.5928e+06	6.83038e+06	6.47401e+06	7.24614e+06	6.35523e+06	5.99886e+06	6.71159e+06	6.41462e+06	6.11765e+06	6.83038e+06
99	Hainan	Sanya	Prefecture City	685408		12.532		13	1.05	1.01	1.11	1.06	1.02	1.11	1.15	1.09	1.22	1.07	1.01	1.13	1.08	1.03	1.15		685408		719678	692262	760803	726532	699116	760803	788219	747095	836198	733387	692262	774511	740241	705970	788219
100	Hebei	Baoding	Prefecture City	11194382		86.5517		87	1.88	1.46	2.37	1.34	1.16	1.53	1.46	1.28	1.98	1.47	1.14	1.73	1.91	1.22	2.34		11194382		2.10454e+07	1.63438e+07	2.65307e+07	1.50005e+07	1.29855e+07	1.71274e+07	1.63438e+07	1.43288e+07	2.21649e+07	1.64557e+07	1.27616e+07	1.93663e+07	2.13813e+07	1.36571e+07	2.61949e+07
101	Hebei	Cangzhou	Prefecture City	7134062		83.9186		84	1.84	1.45	2.32	1.33	1.15	1.52	1.45	1.28	1.96	1.46	1.14	1.72	1.9	1.21	2.33		7134062		1.31267e+07	1.03444e+07	1.6551e+07	9.4883e+06	8.20417e+06	1.08438e+07	1.03444e+07	9.1316e+06	1.39828e+07	1.04157e+07	8.13283e+06	1.22706e+07	1.35547e+07	8.63222e+06	1.66224e+07
102	Hebei	Chengde	Prefecture City	3473201		50.1889		50	1.47	1.29	1.68	1.22	1.09	1.37	1.36	1.22	1.7	1.3	1.08	1.49	1.71	1.16	2.15		3473201		5.10561e+06	4.48043e+06	5.83498e+06	4.23731e+06	3.78579e+06	4.75829e+06	4.72355e+06	4.23731e+06	5.90444e+06	4.51516e+06	3.75106e+06	5.17507e+06	5.93917e+06	4.02891e+06	7.46738e+06
103	Hebei	Handan	Prefecture City	9174683		90.5143		91	1.91	1.48	2.44	1.35	1.16	1.55	1.47	1.29	1.99	1.49	1.15	1.76	1.92	1.22	2.35		9174683		1.75236e+07	1.35785e+07	2.23862e+07	1.23858e+07	1.06426e+07	1.42208e+07	1.34868e+07	1.18353e+07	1.82576e+07	1.36703e+07	1.05509e+07	1.61474e+07	1.76154e+07	1.11931e+07	2.15605e+07
104	Hebei	Hengshui	Prefecture City	4340773		91.0567		91	1.91	1.48	2.44	1.35	1.16	1.55	1.47	1.29	1.99	1.49	1.15	1.76	1.92	1.22	2.35		4340773		8.29088e+06	6.42434e+06	1.05915e+07	5.86004e+06	5.0353e+06	6.7282e+06	6.38094e+06	5.5996e+06	8.63814e+06	6.46775e+06	4.99189e+06	7.63976e+06	8.33428e+06	5.29574e+06	1.02008e+07
105	Hebei	Langfang	Prefecture City	4358839		84.9919		85	1.86	1.45	2.34	1.33	1.15	1.52	1.46	1.28	1.97	1.46	1.14	1.72	1.9	1.21	2.34		4358839		8.10744e+06	6.32032e+06	1.01997e+07	5.79726e+06	5.01266e+06	6.62544e+06	6.3639e+06	5.57931e+06	8.58691e+06	6.3639e+06	4.96908e+06	7.4972e+06	8.28179e+06	5.2742e+06	1.01997e+07
106	Hebei	Qinhuangdao	Prefecture City	2987605		69.3582		69	1.68	1.38	2.04	1.28	1.13	1.46	1.42	1.26	1.87	1.39	1.11	1.62	1.84	1.19	2.29		2987605		5.01918e+06	4.12289e+06	6.09471e+06	3.82413e+06	3.37599e+06	4.3619e+06	4.2424e+06	3.76438e+06	5.58682e+06	4.15277e+06	3.31624e+06	4.83992e+06	5.49719e+06	3.55525e+06	6.84162e+06
107	Hebei	Shijiazhuang	Prefecture City	10163788		90.4043		90	1.9	1.47	2.42	1.35	1.16	1.54	1.47	1.29	1.99	1.48	1.15	1.75	1.91	1.22	2.35		10163788		1.93112e+07	1.49408e+07	2.45964e+07	1.37211e+07	1.179e+07	1.56522e+07	1.49408e+07	1.31113e+07	2.02259e+07	1.50424e+07	1.16884e+07	17786629	1.94128e+07	1.23998e+07	2.38849e+07
108	Hebei	Tangshan	Prefecture City	7577289		82.8593		83	1.83	1.44	2.3	1.33	1.15	1.51	1.45	1.28	1.96	1.45	1.13	1.71	1.89	1.21	2.33		7577289		1.38664e+07	1.09113e+07	1.74278e+07	1.00778e+07	8.71388e+06	1.14417e+07	1.09871e+07	9.69893e+06	1.48515e+07	1.09871e+07	8.56234e+06	1.29572e+07	1.43211e+07	9.16852e+06	1.76551e+07
109	Hebei	Xingtai	Prefecture City	7104103		93.9046		94	1.94	1.49	2.49	1.36	1.17	1.56	1.47	1.29	2.01	1.5	1.15	1.77	1.92	1.22	2.35		7104103		1.3782e+07	1.05851e+07	1.76892e+07	9.66158e+06	8.3118e+06	1.10824e+07	1.0443e+07	9.16429e+06	1.42792e+07	1.06562e+07	8.16972e+06	1.25743e+07	1.36399e+07	8.66701e+06	1.66946e+07
110	Hebei	Zhangjiakou	Prefecture City	4345485		47.5779		48	1.44	1.27	1.64	1.22	1.09	1.36	1.35	1.22	1.68	1.29	1.07	1.48	1.69	1.16	2.12		4345485		6.2575e+06	5.51877e+06	7.1266e+06	5.30149e+06	4.73658e+06	5.90986e+06	5.8664e+06	5.30149e+06	7.30041e+06	5.60568e+06	4.64967e+06	6.43132e+06	7.34387e+06	5.04076e+06	9.21243e+06
111	Heilongjiang	Daqing	Prefecture City	2904532		34.4243		34	1.28	1.18	1.39	1.16	1.06	1.28	1.3	1.19	1.51	1.21	1.05	1.36	1.5	1.12	1.84		2904532		3.7178e+06	3.42735e+06	4.0373e+06	3.36926e+06	3.0788e+06	3.7178e+06	3.77589e+06	3.45639e+06	4.38584e+06	3.51448e+06	3.04976e+06	3.95016e+06	4356798	3.25308e+06	5.34434e+06
112	Heilongjiang	Daxing'anling	Prefecture	511560		NaN
113	Heilongjiang	Harbin	Prefecture City	10635971		38.5426		39	1.34	1.22	1.47	1.18	1.07	1.31	1.32	1.2	1.57	1.24	1.06	1.41	1.57	1.14	1.95		10635971		1.42522e+07	1.29759e+07	1.56349e+07	1.25504e+07	1.13805e+07	1.39331e+07	1.40395e+07	1.27632e+07	1.66985e+07	1.31886e+07	1.12741e+07	1.49967e+07	1.66985e+07	1.2125e+07	2.07401e+07
114	Heilongjiang	Hegang	Prefecture City	1058665		NaN
115	Heilongjiang	Heihe	Prefecture City	1673899		NaN
116	Heilongjiang	Jiamusi	Prefecture City	2552097		NaN
117	Heilongjiang	Jixi	Prefecture City	1862165		NaN
118	Heilongjiang	Mudanjiang	Prefecture City	2798723		40.2792		40	1.35	1.22	1.49	1.19	1.07	1.32	1.32	1.2	1.59	1.25	1.06	1.41	1.59	1.14	1.98		2798723		3.77828e+06	3.41444e+06	4.1701e+06	3.33048e+06	2.99463e+06	3.69431e+06	3.69431e+06	3.35847e+06	4.44997e+06	3.4984e+06	2.96665e+06	3.9462e+06	4.44997e+06	3.19054e+06	5.54147e+06
119	Heilongjiang	Qiqihar	Prefecture City	5367003		29.9329		30	1.23	1.15	1.32	1.15	1.05	1.25	1.27	1.18	1.45	1.19	1.04	1.33	1.42	1.11	1.79		5367003		6.60141e+06	6.17205e+06	7.08444e+06	6.17205e+06	5.63535e+06	6.70875e+06	6.81609e+06	6.33306e+06	7.78215e+06	6.38673e+06	5.58168e+06	7.13811e+06	7.62114e+06	5.95737e+06	9.60694e+06
120	Heilongjiang	Qitaihe	Prefecture City	920471		35.6267		36	1.3	1.19	1.42	1.17	1.07	1.29	1.3	1.19	1.53	1.22	1.05	1.38	1.53	1.13	1.88		920471		1.19661e+06	1.09536e+06	1.30707e+06	1.07695e+06	984904	1.18741e+06	1.19661e+06	1.09536e+06	1.40832e+06	1.12297e+06	966495	1.27025e+06	1.40832e+06	1.04013e+06	1.73049e+06
121	Heilongjiang	Shuangyashan	Prefecture City	1462626		NaN
122	Heilongjiang	Suihua	Prefecture City	5418153		35.5089		36	1.3	1.19	1.42	1.17	1.07	1.29	1.3	1.19	1.53	1.22	1.05	1.38	1.53	1.13	1.88		5418153		7.0436e+06	6.4476e+06	7.69378e+06	6.33924e+06	5.79742e+06	6.98942e+06	7.0436e+06	6.4476e+06	8.28977e+06	6.61015e+06	5.68906e+06	7.47705e+06	8.28977e+06	6.12251e+06	1.01861e+07
123	Heilongjiang	Yichun	Prefecture City	1148126		NaN
124	Henan	Anyang	Prefecture City	5173188		77.3269		77	1.77	1.42	2.18	1.31	1.14	1.49	1.44	1.27	1.92	1.43	1.12	1.68	1.87	1.2	2.32		5173188		9.15654e+06	7.34593e+06	1.12775e+07	6.77688e+06	5.89743e+06	7.70805e+06	7.44939e+06	6.56995e+06	9.93252e+06	7.39766e+06	5.79397e+06	8.69096e+06	9.67386e+06	6.20783e+06	1.20018e+07
125	Henan	Hebi	Prefecture City	1569208		74.0822		74	1.74	1.4	2.13	1.3	1.14	1.48	1.43	1.27	1.91	1.41	1.12	1.66	1.86	1.2	2.32		1569208		2.73042e+06	2.19689e+06	3.34241e+06	2.03997e+06	1.7889e+06	2.32243e+06	2.24397e+06	1.99289e+06	2.99719e+06	2.21258e+06	1.75751e+06	2.60489e+06	2.91873e+06	1.88305e+06	3.64056e+06
126	Henan	Jiaozuo	Prefecture City	3540101		68.7422		69	1.68	1.38	2.04	1.28	1.13	1.46	1.42	1.26	1.87	1.39	1.11	1.62	1.84	1.19	2.29		3540101		5.94737e+06	4.88534e+06	7.22181e+06	4.53133e+06	4.00031e+06	5.16855e+06	5.02694e+06	4.46053e+06	6.61999e+06	4.92074e+06	3.92951e+06	5.73496e+06	6.51379e+06	4.21272e+06	8.10683e+06
127	Henan	Jiyuan shi	Prefecture City	675757		63.0119		63	1.62	1.35	1.93	1.27	1.12	1.43	1.4	1.25	1.83	1.36	1.1	1.58	1.81	1.18	2.27		675757		1.09473e+06	912272	1.30421e+06	858211	756848	966333	946060	844696	1.23664e+06	919030	743333	1.0677e+06	1.22312e+06	797393	1.53397e+06
128	Henan	Kaifeng	Prefecture City	4676483		69.5078		70	1.7	1.39	2.05	1.29	1.13	1.46	1.42	1.26	1.88	1.4	1.11	1.63	1.84	1.19	2.3		4676483		7.95002e+06	6.50031e+06	9.58679e+06	6.03266e+06	5.28443e+06	6.82767e+06	6.64061e+06	5.89237e+06	8.79179e+06	6.54708e+06	5.1909e+06	7.62267e+06	8.60473e+06	5.56501e+06	1.07559e+07
129	Henan	Luohe	Prefecture City	2544266		66.6239		67	1.66	1.37	2	1.28	1.12	1.45	1.41	1.25	1.86	1.38	1.11	1.61	1.83	1.19	2.28		2544266		4.22348e+06	3.48564e+06	5088532	3.25666e+06	2.84958e+06	3.68919e+06	3.58742e+06	3.18033e+06	4.73233e+06	3.51109e+06	2.82414e+06	4.09627e+06	4.65601e+06	3.02768e+06	5.80093e+06
130	Henan	Luoyang	Prefecture City	6549941		58.9299		59	1.57	1.34	1.85	1.25	1.11	1.41	1.39	1.24	1.79	1.34	1.09	1.56	1.78	1.17	2.24		6549941		1.02834e+07	8.77692e+06	1.21174e+07	8.18743e+06	7.27043e+06	9.23542e+06	9.10442e+06	8.12193e+06	1.17244e+07	8.77692e+06	7.13944e+06	1.02179e+07	1.16589e+07	7.66343e+06	1.46719e+07
131	Henan	Nanyang	Prefecture City	10263660		55.5818		56	1.54	1.32	1.79	1.24	1.1	1.4	1.38	1.24	1.76	1.33	1.09	1.54	1.76	1.17	2.21		10263660		1.5806e+07	1.3548e+07	1.8372e+07	1.27269e+07	11290026	14369124	1.41639e+07	1.27269e+07	1.8064e+07	1.36507e+07	1.11874e+07	1.5806e+07	1.8064e+07	1.20085e+07	2.26827e+07
132	Henan	Pingdingshan	Prefecture City	4904701		63.9699		64	1.63	1.36	1.95	1.27	1.12	1.44	1.4	1.25	1.83	1.37	1.1	1.59	1.81	1.18	2.27		4904701		7.99466e+06	6.67039e+06	9.56417e+06	6.22897e+06	5.49327e+06	7.06277e+06	6.86658e+06	6.13088e+06	8.9756e+06	6.71944e+06	5.39517e+06	7.79847e+06	8.87751e+06	5.78755e+06	1.11337e+07
133	Henan	Puyang	Prefecture City	3598740		76.7915		77	1.77	1.42	2.18	1.31	1.14	1.49	1.44	1.27	1.92	1.43	1.12	1.68	1.87	1.2	2.32		3598740		6.36977e+06	5.11021e+06	7.84525e+06	4.71435e+06	4.10256e+06	5.36212e+06	5.18219e+06	4.5704e+06	6.90958e+06	5.1462e+06	4.03059e+06	6.04588e+06	6.72964e+06	4318488	8.34908e+06
134	Henan	Sanmenxia	Prefecture City	2234018		56.3493		56	1.54	1.32	1.79	1.24	1.1	1.4	1.38	1.24	1.76	1.33	1.09	1.54	1.76	1.17	2.21		2234018		3.44039e+06	2.9489e+06	3.99889e+06	2.77018e+06	2.45742e+06	3.12763e+06	3.08294e+06	2.77018e+06	3.93187e+06	2.97124e+06	2.43508e+06	3.44039e+06	3.93187e+06	2.6138e+06	4.93718e+06
135	Henan	Shangqiu	Prefecture	7362975		69.7853		70	1.7	1.39	2.05	1.29	1.13	1.46	1.42	1.26	1.88	1.4	1.11	1.63	1.84	1.19	2.3		7362975		1.25171e+07	1.02345e+07	1.50941e+07	9.49824e+06	8.32016e+06	1.07499e+07	1.04554e+07	9.27735e+06	13842393	10308165	8.1729e+06	1.20016e+07	13547874	8.76194e+06	1.69348e+07
136	Henan	Xinxiang	Prefecture City	5708191		70.3822		70	1.7	1.39	2.05	1.29	1.13	1.46	1.42	1.26	1.88	1.4	1.11	1.63	1.84	1.19	2.3		5708191		9.70392e+06	7.93439e+06	1.17018e+07	7.36357e+06	6.45026e+06	8.33396e+06	8.10563e+06	7.19232e+06	1.07314e+07	7.99147e+06	6.33609e+06	9.30435e+06	1.05031e+07	6.79275e+06	1.31288e+07
137	Henan	Xinyang	Prefecture City	6109106		65.5241		66	1.65	1.37	1.98	1.27	1.12	1.45	1.41	1.25	1.85	1.38	1.1	1.6	1.82	1.18	2.28		6109106		1.008e+07	8.36948e+06	1.2096e+07	7.75856e+06	6.8422e+06	8.8582e+06	8.61384e+06	7.63638e+06	1.13018e+07	8.43057e+06	6.72002e+06	9.77457e+06	1.11186e+07	7.20875e+06	1.39288e+07
138	Henan	Xuchang	Prefecture City	4307488		67.466		67	1.66	1.37	2	1.28	1.12	1.45	1.41	1.25	1.86	1.38	1.11	1.61	1.83	1.19	2.28		4307488		7.15043e+06	5.90126e+06	8614976	5.51358e+06	4.82439e+06	6.24586e+06	6.07356e+06	5384360	8.01193e+06	5.94433e+06	4.78131e+06	6.93506e+06	7.8827e+06	5.12591e+06	9.82107e+06
139	Henan	Zhengzhou	Prefecture City	8627089		68.2509		68	1.67	1.38	2.02	1.28	1.13	1.45	1.42	1.26	1.87	1.39	1.11	1.62	1.83	1.19	2.29		8627089		1.44072e+07	1.19054e+07	1.74267e+07	1.10427e+07	9.74861e+06	1.25093e+07	1.22505e+07	1.08701e+07	1.61327e+07	1.19917e+07	9.57607e+06	1.39759e+07	1.57876e+07	1.02662e+07	1.9756e+07
140	Henan	Zhoukou	Prefecture City	8953793		68.1584		68	1.67	1.38	2.02	1.28	1.13	1.45	1.42	1.26	1.87	1.39	1.11	1.62	1.83	1.19	2.29		8953793		1.49528e+07	1.23562e+07	1.80867e+07	1.14609e+07	1.01178e+07	1.2983e+07	1.27144e+07	1.12818e+07	1.67436e+07	1.24458e+07	9.93871e+06	1.45051e+07	1.63854e+07	1.0655e+07	2.05042e+07
141	Henan	Zhumadian	Prefecture City	7231234		64.7486		65	1.64	1.36	1.96	1.27	1.12	1.44	1.41	1.25	1.84	1.37	1.1	1.6	1.82	1.18	2.27		7231234		1.18592e+07	9.83448e+06	1.41732e+07	9.18367e+06	8.09898e+06	1.0413e+07	1.0196e+07	9.03904e+06	1.33055e+07	9.90679e+06	7.95436e+06	1.157e+07	1.31608e+07	8.53286e+06	1.64149e+07
142	Hubei	Enshi Tujia and Miao	Autonomous Prefecture	3290294		49.067		49	1.46	1.28	1.66	1.22	1.09	1.37	1.36	1.22	1.69	1.29	1.07	1.48	1.7	1.16	2.13		3290294		4.80383e+06	4.21158e+06	5.46189e+06	4.01416e+06	3.58642e+06	4.5077e+06	4.4748e+06	4.01416e+06	5.5606e+06	4.24448e+06	3.52061e+06	4.86964e+06	5.5935e+06	3.81674e+06	7.00833e+06
143	Hubei	Ezhou	Prefecture City	1048668		62.6118		63	1.62	1.35	1.93	1.27	1.12	1.43	1.4	1.25	1.83	1.36	1.1	1.58	1.81	1.18	2.27		1048668		1.69884e+06	1.4157e+06	2.02393e+06	1.33181e+06	1.17451e+06	1.4996e+06	1.46814e+06	1310835	1.91906e+06	1.42619e+06	1.15353e+06	1.6569e+06	1.89809e+06	1.23743e+06	2.38048e+06
144	Hubei	Huanggang	Prefecture City	6162069		61.7945		62	1.61	1.35	1.91	1.26	1.12	1.43	1.4	1.25	1.82	1.36	1.1	1.58	1.8	1.18	2.26		6162069		9.92093e+06	8.31879e+06	1.17696e+07	7.76421e+06	6.90152e+06	8.81176e+06	8.6269e+06	7.70259e+06	1.1215e+07	8.38041e+06	6.77828e+06	9.73607e+06	1.10917e+07	7.27124e+06	1.39263e+07
145	Hubei	Huangshi	Prefecture City	2429318		58.2899		58	1.56	1.33	1.83	1.25	1.11	1.41	1.39	1.24	1.78	1.34	1.09	1.55	1.77	1.17	2.23		2429318		3.78974e+06	3.23099e+06	4.44565e+06	3.03665e+06	2.69654e+06	3.42534e+06	3.37675e+06	3.01235e+06	4.32419e+06	3.25529e+06	2.64796e+06	3.76544e+06	4.29989e+06	2.8423e+06	5.41738e+06
146	Hubei	Jingmen	Prefecture City	2873687		58.9806		59	1.57	1.34	1.85	1.25	1.11	1.41	1.39	1.24	1.79	1.34	1.09	1.56	1.78	1.17	2.24		2873687		4.51169e+06	3.85074e+06	5.31632e+06	3.59211e+06	3.18979e+06	4.0519e+06	3.99442e+06	3.56337e+06	5.1439e+06	3.85074e+06	3.13232e+06	4.48295e+06	5.11516e+06	3.36221e+06	6.43706e+06
147	Hubei	Jingzhou	Prefecture City	5691707		60.6057		61	1.59	1.34	1.89	1.26	1.11	1.42	1.4	1.25	1.81	1.35	1.09	1.57	1.79	1.18	2.26		5691707		9.04981e+06	7.62689e+06	1.07573e+07	7.17155e+06	6.31779e+06	8.08222e+06	7.96839e+06	7.11463e+06	1.0302e+07	7.6838e+06	6.20396e+06	8.93598e+06	1.01882e+07	6.71621e+06	1.28633e+07
148	Hubei	Qianjiang	Prefecture City	1.18546e+06		63.0049		63	1.62	1.35	1.93	1.27	1.12	1.43	1.4	1.25	1.83	1.36	1.1	1.58	1.81	1.18	2.27		1.18546e+06		1.92044e+06	1.60037e+06	2.28793e+06	1.50553e+06	1.32771e+06	1.69521e+06	1.65964e+06	1.48182e+06	2.16939e+06	1.61222e+06	1.304e+06	1.87302e+06	2.14568e+06	1.39884e+06	2.69099e+06
149	Hubei	Shennongjia	Prefecture	90394.1		50.0236		50	1.47	1.29	1.68	1.22	1.09	1.37	1.36	1.22	1.7	1.3	1.08	1.49	1.71	1.16	2.15		90394.1		132879	116608	151862	110281	98529.6	123840	122936	110281	153670	117512	97625.7	134687	154574	104857	194347
150	Hubei	Shiyan	Prefecture City	3340841		47.7183		48	1.44	1.27	1.64	1.22	1.09	1.36	1.35	1.22	1.68	1.29	1.07	1.48	1.69	1.16	2.12		3340841		4.81081e+06	4.24287e+06	5.47898e+06	4.07583e+06	3.64152e+06	4.54354e+06	4.51014e+06	4.07583e+06	5.61261e+06	4.30968e+06	3.5747e+06	4.94444e+06	5.64602e+06	3.87538e+06	7.08258e+06
151	Hubei	Suizhou Shi	Prefecture City	2162222		60.3753		60	1.58	1.34	1.87	1.26	1.11	1.42	1.39	1.24	1.8	1.35	1.09	1.56	1.79	1.17	2.25		2162222		3.41631e+06	2.89738e+06	4.04336e+06	2.7244e+06	2.40007e+06	3.07036e+06	3.00549e+06	2.68116e+06	3.892e+06	2.919e+06	2.35682e+06	3.37307e+06	3.87038e+06	2.5298e+06	4.865e+06
152	Hubei	Tianmen	Prefecture City	2.05563e+06		61.055		61	1.59	1.34	1.89	1.26	1.11	1.42	1.4	1.25	1.81	1.35	1.09	1.57	1.79	1.18	2.26		2.05563e+06		3.26845e+06	2.75455e+06	3.88514e+06	2.5901e+06	2.28175e+06	2.919e+06	2.87788e+06	2.56954e+06	3.72069e+06	2.7751e+06	2.24064e+06	3.22734e+06	3.67958e+06	2.42565e+06	4.64573e+06
153	Hubei	Wuhan	Prefecture City	9785388		64.4006		64	1.63	1.36	1.95	1.27	1.12	1.44	1.4	1.25	1.83	1.37	1.1	1.59	1.81	1.18	2.27		9785388		1.59502e+07	1.33081e+07	1.90815e+07	1.24274e+07	1.09596e+07	1.4091e+07	1.36995e+07	12231735	1.79073e+07	1.3406e+07	1.07639e+07	1.55588e+07	1.77116e+07	1.15468e+07	2.22128e+07
154	Hubei	Xiangfan	Prefecture City	5500307		49.6113		50	1.47	1.29	1.68	1.22	1.09	1.37	1.36	1.22	1.7	1.3	1.08	1.49	1.71	1.16	2.15		5500307		8.08545e+06	7.0954e+06	9.24052e+06	6.71037e+06	5.99533e+06	7.53542e+06	7.48042e+06	6.71037e+06	9.35052e+06	7.1504e+06	5.94033e+06	8.19546e+06	9.40552e+06	6.38036e+06	1.18257e+07
155	Hubei	Xianning	Prefecture City	2462583		52.7127		53	1.5	1.3	1.73	1.23	1.1	1.38	1.37	1.23	1.73	1.31	1.08	1.51	1.73	1.17	2.19		2462583		3.69387e+06	3.20136e+06	4.26027e+06	3.02898e+06	2.70884e+06	3.39836e+06	3.37374e+06	3.02898e+06	4.26027e+06	3.22598e+06	2.65959e+06	3.7185e+06	4.26027e+06	2.88122e+06	5.39306e+06
156	Hubei	Xiantao	Prefecture City	284930		58.8654		59	1.57	1.34	1.85	1.25	1.11	1.41	1.39	1.24	1.79	1.34	1.09	1.56	1.78	1.17	2.24		284930		447341	381807	527121	356163	316273	401752	396053	353314	510025	381807	310574	444491	507176	333368	638244
157	Hubei	Xiaogan	Prefecture City	4814542		62.8459		63	1.62	1.35	1.93	1.27	1.12	1.43	1.4	1.25	1.83	1.36	1.1	1.58	1.81	1.18	2.27		4814542		7.79956e+06	6.49963e+06	9.29207e+06	6.11447e+06	5.39229e+06	6.8848e+06	6.74036e+06	6.01818e+06	8.81061e+06	6.54778e+06	5.296e+06	7.60698e+06	8.71432e+06	5.68116e+06	1.0929e+07
158	Hubei	Yichang	Prefecture City	4059686		56.5458		57	1.55	1.33	1.81	1.25	1.11	1.4	1.38	1.24	1.77	1.33	1.09	1.54	1.77	1.17	2.22		4059686		6.29251e+06	5.39938e+06	7.34803e+06	5.07461e+06	4.50625e+06	5.68356e+06	5.60237e+06	5.03401e+06	7.18564e+06	5.39938e+06	4.42506e+06	6.25192e+06	7.18564e+06	4.74983e+06	9.0125e+06
159	Hunan	Changde	Prefecture City	5714623		54.8714		55	1.53	1.31	1.77	1.24	1.1	1.39	1.38	1.23	1.75	1.32	1.08	1.53	1.75	1.17	2.21		5714623		8.74337e+06	7.48616e+06	1.01149e+07	7.08613e+06	6.28609e+06	7.94333e+06	7.88618e+06	7.02899e+06	1.00006e+07	7.5433e+06	6.17179e+06	8.74337e+06	1.00006e+07	6.68611e+06	1.26293e+07
160	Hunan	Changsha	Prefecture City	7040952		55.577		56	1.54	1.32	1.79	1.24	1.1	1.4	1.38	1.24	1.76	1.33	1.09	1.54	1.76	1.17	2.21		7040952		1.08431e+07	9.29406e+06	1.26033e+07	8.73078e+06	7.74505e+06	9.85733e+06	9.71651e+06	8.73078e+06	1.23921e+07	9.36447e+06	7.67464e+06	1.08431e+07	1.23921e+07	8.23791e+06	1.55605e+07
161	Hunan	Chenzhou	Prefecture City	4583531		43.5951		44	1.4	1.25	1.56	1.2	1.08	1.34	1.34	1.21	1.63	1.27	1.06	1.45	1.64	1.15	2.05		4583531		6.41694e+06	5.72941e+06	7.15031e+06	5.50024e+06	4.95021e+06	6.14193e+06	6.14193e+06	5.54607e+06	7.47116e+06	5.82108e+06	4.85854e+06	6.64612e+06	7.51699e+06	5.27106e+06	9.39624e+06
162	Hunan	Hengyang	Prefecture City	7148344		49.8728		50	1.47	1.29	1.68	1.22	1.09	1.37	1.36	1.22	1.7	1.3	1.08	1.49	1.71	1.16	2.15		7148344		1.05081e+07	9.22136e+06	1.20092e+07	8.72098e+06	7.79169e+06	9.79323e+06	9.72175e+06	8.72098e+06	1.21522e+07	9.29285e+06	7.72021e+06	1.0651e+07	1.22237e+07	8.29208e+06	1.53689e+07
163	Hunan	Huaihua	Prefecture City	4741673		50.4572		50	1.47	1.29	1.68	1.22	1.09	1.37	1.36	1.22	1.7	1.3	1.08	1.49	1.71	1.16	2.15		4741673		6.97026e+06	6.11676e+06	7.96601e+06	5.78484e+06	5.16842e+06	6.49609e+06	6.44868e+06	5.78484e+06	8.06084e+06	6.16417e+06	5.12101e+06	7.06509e+06	8.10826e+06	5.50034e+06	1.01946e+07
164	Hunan	Loudi	Prefecture City	3784634		53.1611		53	1.5	1.3	1.73	1.23	1.1	1.38	1.37	1.23	1.73	1.31	1.08	1.51	1.73	1.17	2.19		3784634		5676951	4.92002e+06	6.54742e+06	4.6551e+06	4.1631e+06	5.22279e+06	5.18495e+06	4.6551e+06	6.54742e+06	4.95787e+06	4.0874e+06	5.7148e+06	6.54742e+06	4.42802e+06	8.28835e+06
165	Hunan	Shaoyang	Prefecture City	7071735		50.06		50	1.47	1.29	1.68	1.22	1.09	1.37	1.36	1.22	1.7	1.3	1.08	1.49	1.71	1.16	2.15		7071735		1.03955e+07	9.12254e+06	1.18805e+07	8.62752e+06	7.70819e+06	9.68828e+06	9.61756e+06	8.62752e+06	1.20219e+07	9.19326e+06	7.63747e+06	1.05369e+07	1.20927e+07	8.20321e+06	1.52042e+07
166	Hunan	Xiangtan	Prefecture City	2752171		55.99		56	1.54	1.32	1.79	1.24	1.1	1.4	1.38	1.24	1.76	1.33	1.09	1.54	1.76	1.17	2.21		2752171		4.23834e+06	3.63287e+06	4.92639e+06	3.41269e+06	3.02739e+06	3.85304e+06	3.798e+06	3.41269e+06	4.84382e+06	3.66039e+06	2.99987e+06	4.23834e+06	4.84382e+06	3.22004e+06	6.0823e+06
167	Hunan	Xiangxi Tujia and Miao	Autonomous Prefecture	2549558		49.9608		50	1.47	1.29	1.68	1.22	1.09	1.37	1.36	1.22	1.7	1.3	1.08	1.49	1.71	1.16	2.15		2549558		3.74785e+06	3.28893e+06	4.28326e+06	3.11046e+06	2.77902e+06	3.49289e+06	3.4674e+06	3.11046e+06	4.33425e+06	3.31443e+06	2.75352e+06	3.79884e+06	4.35974e+06	2.95749e+06	5.48155e+06
168	Hunan	Yiyang	Prefecture City	4307933		55.741		56	1.54	1.32	1.79	1.24	1.1	1.4	1.38	1.24	1.76	1.33	1.09	1.54	1.76	1.17	2.21		4307933		6.63422e+06	5.68647e+06	7.7112e+06	5.34184e+06	4.73873e+06	6.03111e+06	5.94495e+06	5.34184e+06	7.58196e+06	5.72955e+06	4.69565e+06	6.63422e+06	7.58196e+06	5.04028e+06	9.52053e+06
169	Hunan	Yongzhou	Prefecture City	5194275		45.4925		45	1.41	1.25	1.58	1.2	1.08	1.35	1.34	1.21	1.64	1.27	1.07	1.45	1.65	1.15	2.07		5194275		7.32393e+06	6.49284e+06	8.20695e+06	6233130	5609817	7.01227e+06	6.96033e+06	6.28507e+06	8518611	6.59673e+06	5.55787e+06	7.5317e+06	8.57055e+06	5.97342e+06	1.07521e+07
170	Hunan	Yueyang	Prefecture City	5476084		55.2024		55	1.53	1.31	1.77	1.24	1.1	1.39	1.38	1.23	1.75	1.32	1.08	1.53	1.75	1.17	2.21		5476084		8.37841e+06	7.17367e+06	9.69267e+06	6.79034e+06	6.02369e+06	7.61176e+06	7.557e+06	6.73558e+06	9583147	7.22843e+06	5.91417e+06	8.37841e+06	9583147	6.40702e+06	1.21021e+07
171	Hunan	Zhangjiajie	Prefecture City	1478149		48.067		48	1.44	1.27	1.64	1.22	1.09	1.36	1.35	1.22	1.68	1.29	1.07	1.48	1.69	1.16	2.12		1478149		2.12853e+06	1.87725e+06	2.42416e+06	1.80334e+06	1.61118e+06	2.01028e+06	1.9955e+06	1.80334e+06	2.48329e+06	1.90681e+06	1.58162e+06	2.18766e+06	2.49807e+06	1.71465e+06	3.13368e+06
172	Hunan	Zhuzhou	Prefecture City	3857100		50.2302		50	1.47	1.29	1.68	1.22	1.09	1.37	1.36	1.22	1.7	1.3	1.08	1.49	1.71	1.16	2.15		3857100		5669937	4975659	6479928	4705662	4204239	5284227	5245656	4705662	6557070	5014230	4.16567e+06	5747079	6595641	4474236	8292765
173	Jiangsu	Changzhou	Prefecture City	4592431		65.1914		65	1.64	1.36	1.96	1.27	1.12	1.44	1.41	1.25	1.84	1.37	1.1	1.6	1.82	1.18	2.27		4592431		7.53159e+06	6.24571e+06	9.00116e+06	5.83239e+06	5.14352e+06	6.6131e+06	6.47533e+06	5.74054e+06	8.45007e+06	6.29163e+06	5.05167e+06	7.34789e+06	8.35822e+06	5.41907e+06	1.04248e+07
174	Jiangsu	Huai'an	Prefecture City	4801662		64.2486		64	1.63	1.36	1.95	1.27	1.12	1.44	1.4	1.25	1.83	1.37	1.1	1.59	1.81	1.18	2.27		4801662		7.82671e+06	6.53026e+06	9.36324e+06	6.09811e+06	5.37786e+06	6.91439e+06	6.72233e+06	6.00208e+06	8.78704e+06	6.57828e+06	5.28183e+06	7.63464e+06	8.69101e+06	5.66596e+06	1.08998e+07
175	Jiangsu	Lianyungang	Prefecture City	4393482		60.0088		60	1.58	1.34	1.87	1.26	1.11	1.42	1.39	1.24	1.8	1.35	1.09	1.56	1.79	1.17	2.25		4393482		6.9417e+06	5.88727e+06	8.21581e+06	5.53579e+06	4.87677e+06	6.23874e+06	6.10694e+06	5.44792e+06	7.90827e+06	5.9312e+06	4.7889e+06	6.85383e+06	7.86433e+06	5.14037e+06	9.88533e+06
176	Jiangsu	Nanjing	Prefecture City	8003744		71.6622		72	1.72	1.39	2.09	1.29	1.13	1.47	1.43	1.26	1.89	1.4	1.11	1.64	1.85	1.19	2.31		8003744		1.37664e+07	1.11252e+07	1.67278e+07	1.03248e+07	9.04423e+06	1.17655e+07	1.14454e+07	1.00847e+07	1.51271e+07	1.12052e+07	8.88416e+06	1.31261e+07	1.48069e+07	9.52446e+06	1.84886e+07
177	Jiangsu	Nantong	Prefecture City	7283622		59.3495		59	1.57	1.34	1.85	1.25	1.11	1.41	1.39	1.24	1.79	1.34	1.09	1.56	1.78	1.17	2.24		7283622		1.14353e+07	9.76005e+06	1.34747e+07	9.10453e+06	8.08482e+06	1.02699e+07	1.01242e+07	9.03169e+06	1.30377e+07	9.76005e+06	7.93915e+06	1.13625e+07	1.29648e+07	8.52184e+06	1.63153e+07
178	Jiangsu	Suqian	Prefecture City	4719178		66.7334		67	1.66	1.37	2	1.28	1.12	1.45	1.41	1.25	1.86	1.38	1.11	1.61	1.83	1.19	2.28		4719178		7.83384e+06	6.46527e+06	9438356	6.04055e+06	5.28548e+06	6.84281e+06	6.65404e+06	5.89897e+06	8.77767e+06	6.51247e+06	5.23829e+06	7.59788e+06	8.6361e+06	5.61582e+06	1.07597e+07
179	Jiangsu	Suzhou	Prefecture City	10459890		60.8114		61	1.59	1.34	1.89	1.26	1.11	1.42	1.4	1.25	1.81	1.35	1.09	1.57	1.79	1.18	2.26		10459890		1.66312e+07	1.40163e+07	1.97692e+07	1.31795e+07	1.16105e+07	1.4853e+07	14643846	1.30749e+07	1.89324e+07	1.41209e+07	1.14013e+07	1.6422e+07	1.87232e+07	1.23427e+07	2.36394e+07
180	Jiangsu	Taizhou	Prefecture City	4618937		67.6158		68	1.67	1.38	2.02	1.28	1.13	1.45	1.42	1.26	1.87	1.39	1.11	1.62	1.83	1.19	2.29		4618937		7.71362e+06	6.37413e+06	9.33025e+06	5.91224e+06	5.2194e+06	6.69746e+06	6.55889e+06	5.81986e+06	8.63741e+06	6.42032e+06	5.12702e+06	7.48268e+06	8.45265e+06	5.49654e+06	1.05774e+07
181	Jiangsu	Wuxi	Prefecture City	6374399		63.3142		63	1.62	1.35	1.93	1.27	1.12	1.43	1.4	1.25	1.83	1.36	1.1	1.58	1.81	1.18	2.27		6374399		1.03265e+07	8.60544e+06	1.23026e+07	8.09549e+06	7.13933e+06	9.11539e+06	8.92416e+06	7.968e+06	1.16652e+07	8.66918e+06	7.01184e+06	1.00716e+07	1.15377e+07	7.52179e+06	1.44699e+07
182	Jiangsu	Xuzhou	Prefecture City	8577225		69.7749		70	1.7	1.39	2.05	1.29	1.13	1.46	1.42	1.26	1.88	1.4	1.11	1.63	1.84	1.19	2.3		8577225		1.45813e+07	1.19223e+07	1.75833e+07	1.10646e+07	9.69226e+06	1.25227e+07	1.21797e+07	1.08073e+07	16125183	12008115	9.52072e+06	1.39809e+07	15782094	1.02069e+07	1.97276e+07
183	Jiangsu	Yancheng	Prefecture City	7262200		56.518		57	1.55	1.33	1.81	1.25	1.11	1.4	1.38	1.24	1.77	1.33	1.09	1.54	1.77	1.17	2.22		7262200		11256410	9658726	13144582	9077750	8.06104e+06	10167080	10021836	9005128	12854094	9658726	7.9158e+06	11183788	12854094	8496774	1.61221e+07
184	Jiangsu	Yangzhou	Prefecture City	4460066		69.3174		69	1.68	1.38	2.04	1.28	1.13	1.46	1.42	1.26	1.87	1.39	1.11	1.62	1.84	1.19	2.29		4460066		7.49291e+06	6.15489e+06	9.09853e+06	5.70888e+06	5.03987e+06	6.5117e+06	6.33329e+06	5.61968e+06	8.34032e+06	6.19949e+06	4.95067e+06	7.22531e+06	8.20652e+06	5.30748e+06	1.02136e+07
185	Jiangsu	Zhenjiang	Prefecture City	3114105		70.2338		70	1.7	1.39	2.05	1.29	1.13	1.46	1.42	1.26	1.88	1.4	1.11	1.63	1.84	1.19	2.3		3114105		5.29398e+06	4.32861e+06	6.38392e+06	4.0172e+06	3.51894e+06	4.54659e+06	4.42203e+06	3.92377e+06	5.85452e+06	4359747	3.45666e+06	5.07599e+06	5.72995e+06	3.70578e+06	7.16244e+06
186	Jiangxi	Fuzhou	Prefecture City	3912307		39.9756		40	1.35	1.22	1.49	1.19	1.07	1.32	1.32	1.2	1.59	1.25	1.06	1.41	1.59	1.14	1.98		3912307		5.28161e+06	4.77301e+06	5.82934e+06	4.65565e+06	4.18617e+06	5.16425e+06	5.16425e+06	4.69477e+06	6.22057e+06	4.89038e+06	4.14705e+06	5.51635e+06	6.22057e+06	4.46003e+06	7.74637e+06
187	Jiangxi	Ganzhou	Prefecture City	8368447		38.1091		38	1.33	1.21	1.46	1.18	1.07	1.3	1.31	1.2	1.56	1.23	1.05	1.4	1.56	1.13	1.93		8368447		1.113e+07	1.01258e+07	1.22179e+07	9.87477e+06	8.95424e+06	1.0879e+07	1.09627e+07	1.00421e+07	1.30548e+07	1.02932e+07	8.78687e+06	1.17158e+07	1.30548e+07	9.45635e+06	1.61511e+07
188	Jiangxi	Ji'an	Prefecture City	4810339		44.0398		44	1.4	1.25	1.56	1.2	1.08	1.34	1.34	1.21	1.63	1.27	1.06	1.45	1.64	1.15	2.05		4810339		6.73447e+06	6.01292e+06	7.50413e+06	5.77241e+06	5.19517e+06	6.44585e+06	6.44585e+06	5.82051e+06	7.84085e+06	6.10913e+06	5.09896e+06	6.97499e+06	7.88896e+06	5.53189e+06	9.86119e+06
189	Jiangxi	Jingdezhen	Prefecture City	1587477		41.6559		42	1.37	1.23	1.53	1.19	1.08	1.33	1.33	1.21	1.61	1.26	1.06	1.43	1.61	1.14	2.02		1587477		2.17484e+06	1.9526e+06	2.42884e+06	1.8891e+06	1.71448e+06	2.11134e+06	2.11134e+06	1.92085e+06	2.55584e+06	2.00022e+06	1.68273e+06	2.27009e+06	2.55584e+06	1.80972e+06	3.2067e+06
190	Jiangxi	Jiujiang	Prefecture City	4728778		45.9576		46	1.42	1.26	1.6	1.21	1.09	1.35	1.35	1.22	1.65	1.28	1.07	1.46	1.66	1.15	2.09		4728778		6.71486e+06	5.95826e+06	7.56604e+06	5.72182e+06	5.15437e+06	6.38385e+06	6.38385e+06	5.76911e+06	7.80248e+06	6.05284e+06	5.05979e+06	6.90402e+06	7.84977e+06	5.43809e+06	9.88315e+06
191	Jiangxi	Nanchang	Prefecture City	5042566		42.4328		42	1.37	1.23	1.53	1.19	1.08	1.33	1.33	1.21	1.61	1.26	1.06	1.43	1.61	1.14	2.02		5042566		6.90832e+06	6.20236e+06	7.71513e+06	6.00065e+06	5.44597e+06	6.70661e+06	6.70661e+06	6.1015e+06	8.11853e+06	6.35363e+06	5.34512e+06	7.21087e+06	8.11853e+06	5.74853e+06	1.0186e+07
192	Jiangxi	Pingxiang	Prefecture City	1854515		49.7857		50	1.47	1.29	1.68	1.22	1.09	1.37	1.36	1.22	1.7	1.3	1.08	1.49	1.71	1.16	2.15		1854515		2.72614e+06	2.39232e+06	3.11559e+06	2.26251e+06	2.02142e+06	2.54069e+06	2.52214e+06	2.26251e+06	3.15268e+06	2.41087e+06	2.00288e+06	2.76323e+06	3.17122e+06	2.15124e+06	3.98721e+06
193	Jiangxi	Shangrao	Prefecture City	6579747		39.1313		39	1.34	1.22	1.47	1.18	1.07	1.31	1.32	1.2	1.57	1.24	1.06	1.41	1.57	1.14	1.95		6579747		8.81686e+06	8.02729e+06	9.67223e+06	7.7641e+06	7.04033e+06	8.61947e+06	8.68527e+06	7.8957e+06	1.03302e+07	8.15889e+06	6.97453e+06	9.27744e+06	1.03302e+07	7.50091e+06	1.28305e+07
194	Jiangxi	Xinyu	Prefecture City	1138874		46.654		47	1.43	1.27	1.62	1.21	1.09	1.36	1.35	1.22	1.66	1.28	1.07	1.47	1.68	1.15	2.11		1138874		1.62859e+06	1.44637e+06	1.84498e+06	1.37804e+06	1.24137e+06	1.54887e+06	1.53748e+06	1.38943e+06	1.89053e+06	1.45776e+06	1.2186e+06	1.67414e+06	1.91331e+06	1.30971e+06	2.40302e+06
195	Jiangxi	Yichun	Prefecture City	5419591		47.0623		47	1.43	1.27	1.62	1.21	1.09	1.36	1.35	1.22	1.66	1.28	1.07	1.47	1.68	1.15	2.11		5419591		7.75002e+06	6.88288e+06	8.77974e+06	6.55771e+06	5.90735e+06	7.37064e+06	7.31645e+06	6.6119e+06	8.99652e+06	6.93708e+06	5.79896e+06	7.9668e+06	9.10491e+06	6.23253e+06	1.14353e+07
196	Jiangxi	Yingtan	Prefecture City	1125156		39.104		39	1.34	1.22	1.47	1.18	1.07	1.31	1.32	1.2	1.57	1.24	1.06	1.41	1.57	1.14	1.95		1125156		1.50771e+06	1.37269e+06	1.65398e+06	1.32768e+06	1.20392e+06	1.47395e+06	1.48521e+06	1.35019e+06	1.76649e+06	1.39519e+06	1.19267e+06	1.58647e+06	1.76649e+06	1.28268e+06	2.19405e+06
197	Jilin	Baicheng	Prefecture City	2032356		37.3872		37	1.31	1.2	1.44	1.17	1.07	1.3	1.31	1.2	1.55	1.23	1.05	1.39	1.54	1.13	1.9		2032356		2.66239e+06	2.43883e+06	2.92659e+06	2.37786e+06	2.17462e+06	2.64206e+06	2.66239e+06	2.43883e+06	3.15015e+06	2.4998e+06	2.13397e+06	2.82497e+06	3.12983e+06	2.29656e+06	3.86148e+06
198	Jilin	Baishan	Prefecture City	1296127		37.252		37	1.31	1.2	1.44	1.17	1.07	1.3	1.31	1.2	1.55	1.23	1.05	1.39	1.54	1.13	1.9		1296127		1.69793e+06	1.55535e+06	1.86642e+06	1.51647e+06	1.38686e+06	1.68497e+06	1.69793e+06	1.55535e+06	2.009e+06	1.59424e+06	1.36093e+06	1.80162e+06	1.99604e+06	1.46462e+06	2.46264e+06
199	Jilin	Changchun	Prefecture City	7674439		39.9258		40	1.35	1.22	1.49	1.19	1.07	1.32	1.32	1.2	1.59	1.25	1.06	1.41	1.59	1.14	1.98		7674439		1.03605e+07	9.36282e+06	1.14349e+07	9.13258e+06	8.21165e+06	1.01303e+07	1.01303e+07	9.20933e+06	1.22024e+07	9.59305e+06	8.13491e+06	1.0821e+07	1.22024e+07	8.74886e+06	1.51954e+07
200	Jilin	Jilin	Prefecture City	4413157		37.3957		37	1.31	1.2	1.44	1.17	1.07	1.3	1.31	1.2	1.55	1.23	1.05	1.39	1.54	1.13	1.9		4413157		5.78124e+06	5.29579e+06	6.35495e+06	5.16339e+06	4.72208e+06	5.7371e+06	5.78124e+06	5.29579e+06	6.84039e+06	5.42818e+06	4.63381e+06	6.13429e+06	6.79626e+06	4.98687e+06	8.385e+06
201	Jilin	Liaoyuan	Prefecture City	1176239		39.1808		39	1.34	1.22	1.47	1.18	1.07	1.31	1.32	1.2	1.57	1.24	1.06	1.41	1.57	1.14	1.95		1176239		1.57616e+06	1.43501e+06	1.72907e+06	1.38796e+06	1.25858e+06	1.54087e+06	1.55264e+06	1.41149e+06	1.8467e+06	1.45854e+06	1.24681e+06	1.6585e+06	1.8467e+06	1.34091e+06	2.29367e+06
202	Jilin	Siping	Prefecture City	3385156		40.4629		40	1.35	1.22	1.49	1.19	1.07	1.32	1.32	1.2	1.59	1.25	1.06	1.41	1.59	1.14	1.98		3385156		4.56996e+06	4.12989e+06	5.04388e+06	4.02834e+06	3.62212e+06	4.46841e+06	4.46841e+06	4.06219e+06	5.3824e+06	4231445	3.58827e+06	4.77307e+06	5.3824e+06	3.85908e+06	6.70261e+06
203	Jilin	Songyuan	Prefecture City	2880086		39.1653		39	1.34	1.22	1.47	1.18	1.07	1.31	1.32	1.2	1.57	1.24	1.06	1.41	1.57	1.14	1.95		2880086		3.85932e+06	3.5137e+06	4.23373e+06	3.3985e+06	3.08169e+06	3.77291e+06	3.80171e+06	3.4561e+06	4.52174e+06	3.57131e+06	3.05289e+06	4.06092e+06	4.52174e+06	3.2833e+06	5.61617e+06
204	Jilin	Tonghua	Prefecture City	2324439		38.8259		39	1.34	1.22	1.47	1.18	1.07	1.31	1.32	1.2	1.57	1.24	1.06	1.41	1.57	1.14	1.95		2324439		3.11475e+06	2.83582e+06	3.41693e+06	2.74284e+06	2.48715e+06	3.04502e+06	3.06826e+06	2.78933e+06	3.64937e+06	2.8823e+06	2.46391e+06	3.27746e+06	3.64937e+06	2.64986e+06	4.53266e+06
205	Jilin	Yanbian Korean	Autonomous Prefecture	2270816		37.9793		38	1.33	1.21	1.46	1.18	1.07	1.3	1.31	1.2	1.56	1.23	1.05	1.4	1.56	1.13	1.93		2270816		3.02019e+06	2.74769e+06	3.31539e+06	2.67956e+06	2.42977e+06	2.95206e+06	2.97477e+06	2.72498e+06	3.54247e+06	2.7931e+06	2.38436e+06	3.17914e+06	3.54247e+06	2.56602e+06	4.38267e+06
206	Liaoning	Anshan	Prefecture City	3645884		50.3641		50	1.47	1.29	1.68	1.22	1.09	1.37	1.36	1.22	1.7	1.3	1.08	1.49	1.71	1.16	2.15		3645884		5.35945e+06	4.70319e+06	6.12509e+06	4.44798e+06	3.97401e+06	4.99486e+06	4.9584e+06	4.44798e+06	6.198e+06	4.73965e+06	3.93755e+06	5.43237e+06	6.23446e+06	4.22923e+06	7.83865e+06
207	Liaoning	Benxi	Prefecture City	1709538		41.2634		41	1.36	1.23	1.51	1.19	1.08	1.32	1.33	1.21	1.6	1.25	1.06	1.42	1.6	1.14	2		1709538		2.32497e+06	2.10273e+06	2.5814e+06	2.03435e+06	1.8463e+06	2.25659e+06	2.27369e+06	2.06854e+06	2.73526e+06	2.13692e+06	1.81211e+06	2.42754e+06	2.73526e+06	1.94887e+06	3419076
208	Liaoning	Chaoyang	Prefecture City	3044641		50.9379		51	1.48	1.29	1.69	1.23	1.1	1.37	1.36	1.23	1.71	1.3	1.08	1.5	1.72	1.16	2.16		3044641		4.50607e+06	3.92759e+06	5.14544e+06	3.74491e+06	3.34911e+06	4.17116e+06	4.14071e+06	3.74491e+06	5.20634e+06	3.95803e+06	3.28821e+06	4.56696e+06	5.23678e+06	3.53178e+06	6.57642e+06
209	Liaoning	Dalian	Prefecture City	6690432		46.1559		46	1.42	1.26	1.6	1.21	1.09	1.35	1.35	1.22	1.65	1.28	1.07	1.46	1.66	1.15	2.09		6690432		9.50041e+06	8.42994e+06	1.07047e+07	8.09542e+06	7.29257e+06	9.03208e+06	9.03208e+06	8.16233e+06	1.10392e+07	8.56375e+06	7.15876e+06	9.76803e+06	1.11061e+07	7.694e+06	1.3983e+07
210	Liaoning	Dandong	Prefecture City	2444697		44.5072		45	1.41	1.25	1.58	1.2	1.08	1.35	1.34	1.21	1.64	1.27	1.07	1.45	1.65	1.15	2.07		2444697		3.44702e+06	3.05587e+06	3.86262e+06	2.93364e+06	2.64027e+06	3.30034e+06	3.27589e+06	2.95808e+06	4.0093e+06	3.10477e+06	2.61583e+06	3.54481e+06	4.03375e+06	2.8114e+06	5.06052e+06
211	Liaoning	Fushun	Prefecture City	2138090		42.3736		42	1.37	1.23	1.53	1.19	1.08	1.33	1.33	1.21	1.61	1.26	1.06	1.43	1.61	1.14	2.02		2138090		2.92918e+06	2.62985e+06	3.27128e+06	2.54433e+06	2.30914e+06	2.84366e+06	2.84366e+06	2.58709e+06	3.44232e+06	2.69399e+06	2.26638e+06	3.05747e+06	3.44232e+06	2.43742e+06	4.31894e+06
212	Liaoning	Fuxin	Prefecture City	1819339		47.3686		47	1.43	1.27	1.62	1.21	1.09	1.36	1.35	1.22	1.66	1.28	1.07	1.47	1.68	1.15	2.11		1819339		2.60165e+06	2.31056e+06	2.94733e+06	2.2014e+06	1.98308e+06	2.4743e+06	2.45611e+06	2.21959e+06	3.0201e+06	2.32875e+06	1.94669e+06	2.67443e+06	3.05649e+06	2.09224e+06	3.83881e+06
213	Liaoning	Huludao	Prefecture City	2623541		51.1419		51	1.48	1.29	1.69	1.23	1.1	1.37	1.36	1.23	1.71	1.3	1.08	1.5	1.72	1.16	2.16		2623541		3.88284e+06	3.38437e+06	4.43378e+06	3.22696e+06	2.8859e+06	3.59425e+06	3.56802e+06	3.22696e+06	4.48626e+06	3.4106e+06	2.83342e+06	3.93531e+06	4.51249e+06	3.04331e+06	5.66685e+06
214	Liaoning	Jinzhou	Prefecture City	3126463		51.866		52	1.49	1.3	1.71	1.23	1.1	1.38	1.37	1.23	1.72	1.31	1.08	1.51	1.73	1.16	2.17		3126463		4.65843e+06	4.0644e+06	5.34625e+06	3.84555e+06	3.43911e+06	4.31452e+06	4.28325e+06	3.84555e+06	5.37752e+06	4.09567e+06	3.37658e+06	4.72096e+06	5.40878e+06	3.6267e+06	6.78442e+06
215	Liaoning	Liaoyang	Prefecture City	1858768		48.3685		48	1.44	1.27	1.64	1.22	1.09	1.36	1.35	1.22	1.68	1.29	1.07	1.48	1.69	1.16	2.12		1858768		2.67663e+06	2.36064e+06	3.04838e+06	2.2677e+06	2.02606e+06	2.52792e+06	2.50934e+06	2.2677e+06	3.12273e+06	2.39781e+06	1.98888e+06	2.75098e+06	3.14132e+06	2.15617e+06	3.94059e+06
216	Liaoning	Panjin	Prefecture City	1392493		49.3434		49	1.46	1.28	1.66	1.22	1.09	1.37	1.36	1.22	1.69	1.29	1.07	1.48	1.7	1.16	2.13		1392493		2.03304e+06	1.78239e+06	2.31154e+06	1.69884e+06	1.51782e+06	1.90772e+06	1.89379e+06	1.69884e+06	2.35331e+06	1.79632e+06	1.48997e+06	2.06089e+06	2.36724e+06	1.61529e+06	2.96601e+06
217	Liaoning	Shenyang	Prefecture City	8106171		48.9977		49	1.46	1.28	1.66	1.22	1.09	1.37	1.36	1.22	1.69	1.29	1.07	1.48	1.7	1.16	2.13		8106171		1.1835e+07	1.03759e+07	1.34562e+07	9.88953e+06	8.83573e+06	1.11055e+07	1.10244e+07	9.88953e+06	1.36994e+07	1.0457e+07	8.6736e+06	1.19971e+07	1.37805e+07	9.40316e+06	1.72661e+07
218	Liaoning	Tieling / Yingkou	Prefecture City	5146266		42.4228		42	1.37	1.23	1.53	1.19	1.08	1.33	1.33	1.21	1.61	1.26	1.06	1.43	1.61	1.14	2.02		5146266		7.05038e+06	6.32991e+06	7.87379e+06	6.12406e+06	5.55797e+06	6.84453e+06	6.84453e+06	6.22698e+06	8.28549e+06	6.4843e+06	5.45504e+06	7.35916e+06	8.28549e+06	5.86674e+06	1.03955e+07
219	Nei Mongol	Alxa	League	231334		NaN
220	Nei Mongol	Baotou	Prefecture City	2650364		39.3261		39	1.34	1.22	1.47	1.18	1.07	1.31	1.32	1.2	1.57	1.24	1.06	1.41	1.57	1.14	1.95		2650364		3.55149e+06	3.23344e+06	3.89604e+06	3.12743e+06	2.83589e+06	3.47198e+06	3.49848e+06	3.18044e+06	4.16107e+06	3.28645e+06	2.80939e+06	3.73701e+06	4.16107e+06	3.02141e+06	5.16821e+06
221	Nei Mongol	Baynnur	Prefecture City	1669915		39.8546		40	1.35	1.22	1.49	1.19	1.07	1.32	1.32	1.2	1.59	1.25	1.06	1.41	1.59	1.14	1.98		1669915		2.25439e+06	2.0373e+06	2.48817e+06	1.9872e+06	1.78681e+06	2.20429e+06	2.20429e+06	2003898	2.65516e+06	2.08739e+06	1.77011e+06	2.35458e+06	2.65516e+06	1.9037e+06	3.30643e+06
222	Nei Mongol	Chifeng	Prefecture City	4341245		40.2973		40	1.35	1.22	1.49	1.19	1.07	1.32	1.32	1.2	1.59	1.25	1.06	1.41	1.59	1.14	1.98		4341245		5.86068e+06	5.29632e+06	6.46846e+06	5.16608e+06	4.64513e+06	5.73044e+06	5.73044e+06	5209494	6.90258e+06	5.42656e+06	4.60172e+06	6.12116e+06	6.90258e+06	4.94902e+06	8.59567e+06
223	Nei Mongol	Hohhot	Prefecture City	2866615		36.5559		37	1.31	1.2	1.44	1.17	1.07	1.3	1.31	1.2	1.55	1.23	1.05	1.39	1.54	1.13	1.9		2866615		3.75527e+06	3439938	4.12793e+06	3.35394e+06	3.06728e+06	3.7266e+06	3.75527e+06	3439938	4.44325e+06	3.52594e+06	3.00995e+06	3.98459e+06	4.41459e+06	3.23927e+06	5.44657e+06
224	Ningxia Hui	Yinchuan	Prefecture City	1993088		39.2985		39	1.34	1.22	1.47	1.18	1.07	1.31	1.32	1.2	1.57	1.24	1.06	1.41	1.57	1.14	1.95		1993088		2.67074e+06	2.43157e+06	2.92984e+06	2.35184e+06	2.1326e+06	2.61095e+06	2.63088e+06	2.39171e+06	3.12915e+06	2.47143e+06	2.11267e+06	2.81025e+06	3.12915e+06	2.27212e+06	3.88652e+06
225	Ningxia Hui	Zhongwei	Prefecture City	1080832		44.3663		44	1.4	1.25	1.56	1.2	1.08	1.34	1.34	1.21	1.63	1.27	1.06	1.45	1.64	1.15	2.05		1080832		1.51316e+06	1351040	1.6861e+06	1.297e+06	1.1673e+06	1.44831e+06	1.44831e+06	1.30781e+06	1.76176e+06	1.37266e+06	1.14568e+06	1.56721e+06	1.77256e+06	1.24296e+06	2.21571e+06
226	Paracel Islands	Paracel Islands	Island			NaN
227	Qinghai	Golog Tibetan	Autonomous Prefecture	181682		NaN
228	Qinghai	Yushu Tibetan	Autonomous Prefecture	378439		NaN
229	Qinghai	Haibei Tibetan	Autonomous Prefecture	273304		45.9499		46	1.42	1.26	1.6	1.21	1.09	1.35	1.35	1.22	1.65	1.28	1.07	1.46	1.66	1.15	2.09		273304		388092	344363	437286	330698	297901	368960	368960	333431	450952	349829	292435	399024	453685	314300	571205
230	Qinghai	Haidong	Prefecture	1396845		53.9626		54	1.51	1.31	1.75	1.24	1.1	1.39	1.37	1.23	1.74	1.32	1.08	1.52	1.74	1.17	2.2		1396845		2.10924e+06	1.82987e+06	2.44448e+06	1.73209e+06	1.53653e+06	1.94161e+06	1.91368e+06	1.71812e+06	2.43051e+06	1.84384e+06	1.50859e+06	2.1232e+06	2.43051e+06	1.63431e+06	3.07306e+06
231	Qinghai	Hainan Tibetan	Autonomous Prefecture	441691		49.7191		50	1.47	1.29	1.68	1.22	1.09	1.37	1.36	1.22	1.7	1.3	1.08	1.49	1.71	1.16	2.15		441691		649286	569781	742041	538863	481443	605117	600700	538863	750875	574198	477026	658120	755292	512362	949636
232	Qinghai	Haixi Mongol and Tibetan	Autonomous Prefecture	489338		NaN
233	Qinghai	Huangnan Tibetan	Autonomous Prefecture	256716		51.7456		52	1.49	1.3	1.71	1.23	1.1	1.38	1.37	1.23	1.72	1.31	1.08	1.51	1.73	1.16	2.17		256716		382507	333731	438984	315761	282388	354268	351701	315761	441552	336298	277253	387641	444119	297791	557074
234	Qinghai	Xining	Prefecture City	2208708		52.359		52	1.49	1.3	1.71	1.23	1.1	1.38	1.37	1.23	1.72	1.31	1.08	1.51	1.73	1.16	2.17		2208708		3.29097e+06	2.87132e+06	3.77689e+06	2.71671e+06	2.42958e+06	3.04802e+06	3.02593e+06	2.71671e+06	3.79898e+06	2.89341e+06	2.3854e+06	3.33515e+06	3.82106e+06	2.5621e+06	4.7929e+06
235	Shaanxi	Ankang	Prefecture City	2629906		48.8474		49	1.46	1.28	1.66	1.22	1.09	1.37	1.36	1.22	1.69	1.29	1.07	1.48	1.7	1.16	2.13		2629906		3.83966e+06	3.36628e+06	4.36564e+06	3.20849e+06	2.8666e+06	3.60297e+06	3.57667e+06	3.20849e+06	4.44454e+06	3.39258e+06	2.814e+06	3.89226e+06	4.47084e+06	3.05069e+06	5.6017e+06
236	Shaanxi	Baoji	Prefecture City	3716737		46.7803		47	1.43	1.27	1.62	1.21	1.09	1.36	1.35	1.22	1.66	1.28	1.07	1.47	1.68	1.15	2.11		3716737		5.31493e+06	4.72026e+06	6.02111e+06	4.49725e+06	4.05124e+06	5.05476e+06	5.01759e+06	4.53442e+06	6.16978e+06	4.75742e+06	3.97691e+06	5.4636e+06	6.24412e+06	4.27425e+06	7.84232e+06
237	Shaanxi	Hanzhong	Prefecture City	3416196		48.418		48	1.44	1.27	1.64	1.22	1.09	1.36	1.35	1.22	1.68	1.29	1.07	1.48	1.69	1.16	2.12		3416196		4.91932e+06	4.33857e+06	5.60256e+06	4.16776e+06	3.72365e+06	4.64603e+06	4.61186e+06	4.16776e+06	5.73921e+06	4.40689e+06	3.65533e+06	5.05597e+06	5.77337e+06	3.96279e+06	7.24234e+06
238	Shaanxi	Shangluo	Prefecture City	2341742		49.8224		50	1.47	1.29	1.68	1.22	1.09	1.37	1.36	1.22	1.7	1.3	1.08	1.49	1.71	1.16	2.15		2341742		3.44236e+06	3.02085e+06	3.93413e+06	2.85693e+06	2.5525e+06	3.20819e+06	3.18477e+06	2.85693e+06	3.98096e+06	3.04426e+06	2.52908e+06	3.4892e+06	4.00438e+06	2.71642e+06	5.03475e+06
239	Shaanxi	Tongchuan	Prefecture City	834437		45.0731		45	1.41	1.25	1.58	1.2	1.08	1.35	1.34	1.21	1.64	1.27	1.07	1.45	1.65	1.15	2.07		834437		1.17656e+06	1.04305e+06	1.31841e+06	1.00132e+06	901192	1.12649e+06	1.11815e+06	1.00967e+06	1.36848e+06	1.05973e+06	892848	1.20993e+06	1.37682e+06	959603	1.72728e+06
240	Shaanxi	Weinan	Prefecture City	5286077		49.8401		50	1.47	1.29	1.68	1.22	1.09	1.37	1.36	1.22	1.7	1.3	1.08	1.49	1.71	1.16	2.15		5286077		7.77053e+06	6.81904e+06	8.88061e+06	6.44901e+06	5.76182e+06	7.24193e+06	7.18906e+06	6.44901e+06	8.98633e+06	6.8719e+06	5.70896e+06	7.87625e+06	9.03919e+06	6.13185e+06	1.13651e+07
241	Shaanxi	Xi'an	Prefecture City	8467838		48.1892		48	1.44	1.27	1.64	1.22	1.09	1.36	1.35	1.22	1.68	1.29	1.07	1.48	1.69	1.16	2.12		8467838		1.21937e+07	1.07542e+07	1.38873e+07	1.03308e+07	9.22994e+06	1.15163e+07	1.14316e+07	1.03308e+07	1.4226e+07	1.09235e+07	9.06059e+06	1.25324e+07	1.43106e+07	9.82269e+06	1.79518e+07
242	Shaanxi	Xianyang	Prefecture City	5096001		48.851		49	1.46	1.28	1.66	1.22	1.09	1.37	1.36	1.22	1.69	1.29	1.07	1.48	1.7	1.16	2.13		5096001		7.44016e+06	6.52288e+06	8.45936e+06	6.21712e+06	5.55464e+06	6.98152e+06	6.93056e+06	6.21712e+06	8.61224e+06	6.57384e+06	5.45272e+06	7.54208e+06	8.6632e+06	5.91136e+06	1.08545e+07
243	Shaanxi	Yan'an	Prefecture City	2187009		44.3101		44	1.4	1.25	1.56	1.2	1.08	1.34	1.34	1.21	1.63	1.27	1.06	1.45	1.64	1.15	2.05		2187009		3.06181e+06	2.73376e+06	3.41173e+06	2.62441e+06	2.36197e+06	2.93059e+06	2.93059e+06	2.64628e+06	3.56482e+06	2.7775e+06	2.31823e+06	3.17116e+06	3.58669e+06	2.51506e+06	4.48337e+06
244	Shaanxi	Yulin	Prefecture City	3351436		41.9519		42	1.37	1.23	1.53	1.19	1.08	1.33	1.33	1.21	1.61	1.26	1.06	1.43	1.61	1.14	2.02		3351436		4.59147e+06	4.12227e+06	5.1277e+06	3.98821e+06	3.61955e+06	4.45741e+06	4.45741e+06	4.05524e+06	5.39581e+06	4.22281e+06	3.55252e+06	4.79255e+06	5.39581e+06	3.82064e+06	6.7699e+06
245	Shandong	Binzhou	Prefecture	3748474		70.8962		71	1.71	1.39	2.07	1.29	1.13	1.47	1.42	1.26	1.89	1.4	1.11	1.64	1.85	1.19	2.3		3748474		6.40989e+06	5.21038e+06	7.75934e+06	4.83553e+06	4.23578e+06	5.51026e+06	5.32283e+06	4.72308e+06	7.08462e+06	5.24786e+06	4.16081e+06	6.1475e+06	6.93468e+06	4.46068e+06	8.62149e+06
246	Shandong	Dezhou	Prefecture City	5568235		80.0987		80	1.8	1.43	2.24	1.32	1.15	1.5	1.44	1.27	1.94	1.44	1.13	1.69	1.88	1.21	2.33		5568235		10022823	7.96258e+06	1.24728e+07	7.35007e+06	6.40347e+06	8.35235e+06	8.01826e+06	7.07166e+06	1.08024e+07	8.01826e+06	6.29211e+06	9.41032e+06	1.04683e+07	6.73756e+06	1.2974e+07
247	Shandong	Dongying	Prefecture City	2035338		64.1282		64	1.63	1.36	1.95	1.27	1.12	1.44	1.4	1.25	1.83	1.37	1.1	1.59	1.81	1.18	2.27		2035338		3.3176e+06	2.76806e+06	3.96891e+06	2.58488e+06	2.27958e+06	2.93089e+06	2.84947e+06	2.54417e+06	3.72467e+06	2.78841e+06	2.23887e+06	3.23619e+06	3.68396e+06	2.4017e+06	4.62022e+06
248	Shandong	Heze	Prefecture City	8287693		73.3849		73	1.73	1.4	2.11	1.3	1.13	1.48	1.43	1.26	1.9	1.41	1.12	1.65	1.86	1.2	2.31		8287693		1.43377e+07	1.16028e+07	1.7487e+07	1.0774e+07	9.36509e+06	1.22658e+07	1.18514e+07	1.04425e+07	1.57466e+07	1.16856e+07	9.28222e+06	1.36747e+07	1.54151e+07	9.94523e+06	1.91446e+07
249	Shandong	Jinan	Prefecture City	6813984		75.6305		76	1.76	1.41	2.17	1.31	1.14	1.49	1.44	1.27	1.92	1.42	1.12	1.67	1.87	1.2	2.32		6813984		1.19926e+07	9.60772e+06	1.47863e+07	8.92632e+06	7.76794e+06	1.01528e+07	9.81214e+06	8.65376e+06	1.30828e+07	9.67586e+06	7.63166e+06	1.13794e+07	1.27422e+07	8.17678e+06	1.58084e+07
250	Shandong	Jining	Prefecture City	8081905		75.1678		75	1.75	1.41	2.15	1.3	1.14	1.48	1.43	1.27	1.91	1.42	1.12	1.66	1.87	1.2	2.32		8081905		1.41433e+07	1.13955e+07	1.73761e+07	1.05065e+07	9.21337e+06	1.19612e+07	1.15571e+07	1.0264e+07	1.54364e+07	1.14763e+07	9.05173e+06	1.3416e+07	1.51132e+07	9698286	1.875e+07
251	Shandong	Laiwu	Prefecture City	1298529		71.4553		71	1.71	1.39	2.07	1.29	1.13	1.47	1.42	1.26	1.89	1.4	1.11	1.64	1.85	1.19	2.3		1298529		2.22048e+06	1.80496e+06	2.68796e+06	1.6751e+06	1.46734e+06	1.90884e+06	1.84391e+06	1.63615e+06	2.45422e+06	1.81794e+06	1.44137e+06	2.12959e+06	2.40228e+06	1.54525e+06	2.98662e+06
252	Shandong	Liaocheng	Prefecture City	5789863		80.0933		80	1.8	1.43	2.24	1.32	1.15	1.5	1.44	1.27	1.94	1.44	1.13	1.69	1.88	1.21	2.33		5789863		1.04218e+07	8.2795e+06	1.29693e+07	7.64262e+06	6.65834e+06	8.68479e+06	8.3374e+06	7.35313e+06	1.12323e+07	8.3374e+06	6.54255e+06	9.78487e+06	1.08849e+07	7.00573e+06	1.34904e+07
253	Shandong	Linyi	Prefecture City	10039440		69.6116		70	1.7	1.39	2.05	1.29	1.13	1.46	1.42	1.26	1.88	1.4	1.11	1.63	1.84	1.19	2.3		10039440		17067048	1.39548e+07	20580852	1.29509e+07	1.13446e+07	1.46576e+07	1.4256e+07	1.26497e+07	1.88741e+07	14055216	1.11438e+07	1.63643e+07	1.84726e+07	1.19469e+07	23090712
254	Shandong	Qingdao	Prefecture City	8715087		51.7442		52	1.49	1.3	1.71	1.23	1.1	1.38	1.37	1.23	1.72	1.31	1.08	1.51	1.73	1.16	2.17		8715087		1.29855e+07	1.13296e+07	1.49028e+07	1.07196e+07	9.5866e+06	1.20268e+07	1.19397e+07	1.07196e+07	1.49899e+07	1.14168e+07	9.41229e+06	1.31598e+07	1.50771e+07	1.01095e+07	1.89117e+07
255	Shandong	Rizhao	Prefecture City	2801013		56.6413		57	1.55	1.33	1.81	1.25	1.11	1.4	1.38	1.24	1.77	1.33	1.09	1.54	1.77	1.17	2.22		2801013		4.34157e+06	3.72535e+06	5.06983e+06	3.50127e+06	3.10912e+06	3.92142e+06	3.8654e+06	3.47326e+06	4.95779e+06	3.72535e+06	3.0531e+06	4.31356e+06	4.95779e+06	3.27719e+06	6.21825e+06
256	Shandong	Tai'an	Prefecture City	5494207		68.7082		69	1.68	1.38	2.04	1.28	1.13	1.46	1.42	1.26	1.87	1.39	1.11	1.62	1.84	1.19	2.29		5494207		9.23027e+06	7.58201e+06	1.12082e+07	7.03258e+06	6.20845e+06	8.02154e+06	7.80177e+06	6.9227e+06	1.02742e+07	7.63695e+06	6.09857e+06	8.90062e+06	1.01093e+07	6.53811e+06	1.25817e+07
257	Shandong	Weifang	Prefecture City	9086241		60.2999		60	1.58	1.34	1.87	1.26	1.11	1.42	1.39	1.24	1.8	1.35	1.09	1.56	1.79	1.17	2.25		9086241		1.43563e+07	1.21756e+07	1.69913e+07	1.14487e+07	1.00857e+07	1.29025e+07	1.26299e+07	1.12669e+07	1.63552e+07	1.22664e+07	9.904e+06	1.41745e+07	1.62644e+07	1.06309e+07	2.0444e+07
258	Shandong	Weihai	Prefecture City	2804771		40.6322		41	1.36	1.23	1.51	1.19	1.08	1.32	1.33	1.21	1.6	1.25	1.06	1.42	1.6	1.14	2		2804771		3.81449e+06	3.44987e+06	4.2352e+06	3.33768e+06	3.02915e+06	3.7023e+06	3.73035e+06	3.39377e+06	4.48763e+06	3.50596e+06	2.97306e+06	3.98277e+06	4.48763e+06	3.19744e+06	5609542
259	Shandong	Yantai	Prefecture City	6968202		48.4406		48	1.44	1.27	1.64	1.22	1.09	1.36	1.35	1.22	1.68	1.29	1.07	1.48	1.69	1.16	2.12		6968202		1.00342e+07	8.84962e+06	1.14279e+07	8.50121e+06	7.59534e+06	9.47675e+06	9.40707e+06	8.50121e+06	1.17066e+07	8.98898e+06	7.45598e+06	1.03129e+07	1.17763e+07	8.08311e+06	1.47726e+07
260	Shandong	Zaozhuang	Prefecture City	3729140		78.4845		78	1.78	1.42	2.2	1.31	1.14	1.5	1.44	1.27	1.93	1.43	1.13	1.68	1.88	1.2	2.32		3729140		6.63787e+06	5.29538e+06	8.20411e+06	4.88517e+06	4.25122e+06	5593710	5.36996e+06	4.73601e+06	7.19724e+06	5.33267e+06	4.21393e+06	6.26496e+06	7.01078e+06	4474968	8.6516e+06
261	Shandong	Zibo	Prefecture City	4530597		73.8247		74	1.74	1.4	2.13	1.3	1.14	1.48	1.43	1.27	1.91	1.41	1.12	1.66	1.86	1.2	2.32		4530597		7.88324e+06	6.34284e+06	9.65017e+06	5.88978e+06	5.16488e+06	6.70528e+06	6.47875e+06	5.75386e+06	8.65344e+06	6.38814e+06	5.07427e+06	7.52079e+06	8.42691e+06	5.43672e+06	1.0511e+07
262	Shanghai	Shanghai	Municipality	23019196		49.2056		49	1.46	1.28	1.66	1.22	1.09	1.37	1.36	1.22	1.69	1.29	1.07	1.48	1.7	1.16	2.13		23019196		3.3608e+07	2.94646e+07	3.82119e+07	2.80834e+07	2.50909e+07	3.15363e+07	3.13061e+07	2.80834e+07	3.89024e+07	2.96948e+07	2.46305e+07	3.40684e+07	3.91326e+07	2.67023e+07	4.90309e+07
263	Shanxi	Changzhi	Prefecture City	3334565		62.3442		62	1.61	1.35	1.91	1.26	1.12	1.43	1.4	1.25	1.82	1.36	1.1	1.58	1.8	1.18	2.26		3334565		5.36865e+06	4.50166e+06	6.36902e+06	4.20155e+06	3.73471e+06	4.76843e+06	4668391	4.16821e+06	6.06891e+06	4.53501e+06	3.66802e+06	5.26861e+06	6002217	3.93479e+06	7.53612e+06
264	Shanxi	Datong	Prefecture City	3318054		51.8959		52	1.49	1.3	1.71	1.23	1.1	1.38	1.37	1.23	1.72	1.31	1.08	1.51	1.73	1.16	2.17		3318054		4.9439e+06	4.31347e+06	5.67387e+06	4.08121e+06	3.64986e+06	4.57891e+06	4.54573e+06	4.08121e+06	5.70705e+06	4.34665e+06	3.5835e+06	5.01026e+06	5.74023e+06	3.84894e+06	7.20018e+06
265	Shanxi	Jincheng	Prefecture City	2279146		64.8067		65	1.64	1.36	1.96	1.27	1.12	1.44	1.41	1.25	1.84	1.37	1.1	1.6	1.82	1.18	2.27		2279146		3.7378e+06	3.09964e+06	4.46713e+06	2.89452e+06	2.55264e+06	3.28197e+06	3.2136e+06	2.84893e+06	4.19363e+06	3.12243e+06	2.50706e+06	3.64663e+06	4.14805e+06	2.68939e+06	5.17366e+06
266	Shanxi	Jinzhong	Prefecture City	3249425		64.7322		65	1.64	1.36	1.96	1.27	1.12	1.44	1.41	1.25	1.84	1.37	1.1	1.6	1.82	1.18	2.27		3249425		5329057	4419218	6368873	4.12677e+06	3.63936e+06	4679172	4.58169e+06	4.06178e+06	5978942	4.45171e+06	3.57437e+06	5199080	5.91395e+06	3.83432e+06	7.37619e+06
267	Shanxi	Linfen	Prefecture City	4316610		57.4377		57	1.55	1.33	1.81	1.25	1.11	1.4	1.38	1.24	1.77	1.33	1.09	1.54	1.77	1.17	2.22		4316610		6.69075e+06	5.74109e+06	7.81306e+06	5.39576e+06	4.79144e+06	6043254	5.95692e+06	5.3526e+06	7.6404e+06	5.74109e+06	4.7051e+06	6.64758e+06	7.6404e+06	5.05043e+06	9.58287e+06
268	Shanxi	Lvliang	Prefecture City	3727068		49.8322		50	1.47	1.29	1.68	1.22	1.09	1.37	1.36	1.22	1.7	1.3	1.08	1.49	1.71	1.16	2.15		3727068		5.47879e+06	4.80792e+06	6.26147e+06	4.54702e+06	4.0625e+06	5.10608e+06	5.06881e+06	4.54702e+06	6.33602e+06	4.84519e+06	4.02523e+06	5.55333e+06	6.37329e+06	4.3234e+06	8.0132e+06
269	Shanxi	Shuozhou	Prefecture City	1714857		46.6339		47	1.43	1.27	1.62	1.21	1.09	1.36	1.35	1.22	1.66	1.28	1.07	1.47	1.68	1.15	2.11		1714857		2.45225e+06	2.17787e+06	2.77807e+06	2.07498e+06	1.86919e+06	2.33221e+06	2.31506e+06	2.09213e+06	2.84666e+06	2.19502e+06	1.8349e+06	2.52084e+06	2.88096e+06	1.97209e+06	3.61835e+06
270	Shanxi	Taiyuan	Prefecture City	4201592		52.6385		53	1.5	1.3	1.73	1.23	1.1	1.38	1.37	1.23	1.73	1.31	1.08	1.51	1.73	1.17	2.19		4201592		6302388	5.46207e+06	7.26875e+06	5.16796e+06	4.62175e+06	5.7982e+06	5.75618e+06	5.16796e+06	7.26875e+06	5.50409e+06	4.53772e+06	6.3444e+06	7.26875e+06	4.91586e+06	9.20149e+06
271	Shanxi	Xinzhou	Prefecture City	3067503		52.1578		52	1.49	1.3	1.71	1.23	1.1	1.38	1.37	1.23	1.72	1.31	1.08	1.51	1.73	1.16	2.17		3067503		4.57058e+06	3.98775e+06	5.24543e+06	3.77303e+06	3.37425e+06	4.23315e+06	4.20248e+06	3.77303e+06	5.27611e+06	4.01843e+06	3.3129e+06	4.63193e+06	5.30678e+06	3.5583e+06	6.65648e+06
272	Shanxi	Yangquan	Prefecture City	1368502		64.429		64	1.63	1.36	1.95	1.27	1.12	1.44	1.4	1.25	1.83	1.37	1.1	1.59	1.81	1.18	2.27		1368502		2.23066e+06	1.86116e+06	2.66858e+06	1.738e+06	1.53272e+06	1.97064e+06	1.9159e+06	1.71063e+06	2.50436e+06	1.87485e+06	1.50535e+06	2.17592e+06	2.47699e+06	1.61483e+06	3.1065e+06
273	Shanxi	Yuncheng	Prefecture City	5134779		56.3212		56	1.54	1.32	1.79	1.24	1.1	1.4	1.38	1.24	1.76	1.33	1.09	1.54	1.76	1.17	2.21		5134779		7.90756e+06	6.77791e+06	9.19125e+06	6.36713e+06	5.64826e+06	7.18869e+06	7.086e+06	6.36713e+06	9.03721e+06	6.82926e+06	5.59691e+06	7.90756e+06	9.03721e+06	6.00769e+06	1.13479e+07
274	Sichuan	Bazhong	Prefecture City	3283148		50.0931		50	1.47	1.29	1.68	1.22	1.09	1.37	1.36	1.22	1.7	1.3	1.08	1.49	1.71	1.16	2.15		3283148		4.82623e+06	4.23526e+06	5.51569e+06	4.00544e+06	3.57863e+06	4.49791e+06	4.46508e+06	4.00544e+06	5.58135e+06	4.26809e+06	3.5458e+06	4.89189e+06	5.61418e+06	3.80845e+06	7.05877e+06
275	Sichuan	Chengdu	Prefecture City	14047625		52.8888		53	1.5	1.3	1.73	1.23	1.1	1.38	1.37	1.23	1.73	1.31	1.08	1.51	1.73	1.17	2.19		14047625		2.10714e+07	1.82619e+07	2.43024e+07	1.72786e+07	1.54524e+07	1.93857e+07	1.92452e+07	1.72786e+07	2.43024e+07	1.84024e+07	1.51714e+07	2.12119e+07	2.43024e+07	1.64357e+07	3.07643e+07
276	Sichuan	Dazhou	Prefecture City	5468097		49.4243		49	1.46	1.28	1.66	1.22	1.09	1.37	1.36	1.22	1.69	1.29	1.07	1.48	1.7	1.16	2.13		5468097		7.98342e+06	6.99916e+06	9.07704e+06	6.67108e+06	5.96023e+06	7.49129e+06	7.43661e+06	6.67108e+06	9.24108e+06	7.05385e+06	5.85086e+06	8.09278e+06	9.29576e+06	6.34299e+06	1.1647e+07
277	Sichuan	Deyang	Prefecture City	3615758		53.1277		53	1.5	1.3	1.73	1.23	1.1	1.38	1.37	1.23	1.73	1.31	1.08	1.51	1.73	1.17	2.19		3615758		5423637	4.70049e+06	6.25526e+06	4.44738e+06	3.97733e+06	4.98975e+06	4.95359e+06	4.44738e+06	6.25526e+06	4.73664e+06	3.90502e+06	5.45979e+06	6.25526e+06	4.23044e+06	7.91851e+06
278	Sichuan	Garzê Tibetan	Autonomous Prefecture	1091872		NaN
279	Sichuan	Guang'an	Prefecture City	3205476		47.8198		48	1.44	1.27	1.64	1.22	1.09	1.36	1.35	1.22	1.68	1.29	1.07	1.48	1.69	1.16	2.12		3205476		4.61589e+06	4.07095e+06	5.25698e+06	3.91068e+06	3.49397e+06	4.35945e+06	4.32739e+06	3.91068e+06	5.3852e+06	4.13506e+06	3.42986e+06	4.7441e+06	5.41725e+06	3.71835e+06	6.79561e+06
280	Sichuan	Guangyuan	Prefecture City	2484122		50.3691		50	1.47	1.29	1.68	1.22	1.09	1.37	1.36	1.22	1.7	1.3	1.08	1.49	1.71	1.16	2.15		2484122		3.65166e+06	3.20452e+06	4.17332e+06	3.03063e+06	2.70769e+06	3.40325e+06	3.37841e+06	3.03063e+06	4.22301e+06	3.22936e+06	2.68285e+06	3.70134e+06	4.24785e+06	2.88158e+06	5.34086e+06
281	Sichuan	Leshan	Prefecture City	3235759		50.7745		51	1.48	1.29	1.69	1.23	1.1	1.37	1.36	1.23	1.71	1.3	1.08	1.5	1.72	1.16	2.16		3235759		4.78892e+06	4.17413e+06	5.46843e+06	3.97998e+06	3.55933e+06	4.43299e+06	4.40063e+06	3.97998e+06	5.53315e+06	4.20649e+06	3.49462e+06	4.85364e+06	5.56551e+06	3.75348e+06	6.98924e+06
282	Sichuan	Liangshan Yi	Autonomous Prefecture	4532809		43.8829		44	1.4	1.25	1.56	1.2	1.08	1.34	1.34	1.21	1.63	1.27	1.06	1.45	1.64	1.15	2.05		4532809		6.34593e+06	5.66601e+06	7.07118e+06	5.43937e+06	4.89543e+06	6.07396e+06	6.07396e+06	5.4847e+06	7.38848e+06	5.75667e+06	4.80478e+06	6.57257e+06	7.43381e+06	5.21273e+06	9.29226e+06
283	Sichuan	Luzhou	Prefecture City	4218427		47.6379		48	1.44	1.27	1.64	1.22	1.09	1.36	1.35	1.22	1.68	1.29	1.07	1.48	1.69	1.16	2.12		4218427		6.07453e+06	5.3574e+06	6.91822e+06	5.14648e+06	4.59809e+06	5.73706e+06	5.69488e+06	5.14648e+06	7.08696e+06	5.44177e+06	4.51372e+06	6.24327e+06	7.12914e+06	4.89338e+06	8.94307e+06
284	Sichuan	Meishan	Prefecture City	2950545		53.5089		54	1.51	1.31	1.75	1.24	1.1	1.39	1.37	1.23	1.74	1.32	1.08	1.52	1.74	1.17	2.2		2950545		4.45532e+06	3.86521e+06	5.16345e+06	3.65868e+06	3.2456e+06	4.10126e+06	4.04225e+06	3.62917e+06	5.13395e+06	3.89472e+06	3.18659e+06	4.48483e+06	5.13395e+06	3.45214e+06	6.4912e+06
285	Sichuan	Mianyang	Prefecture City	4613871		50.7671		51	1.48	1.29	1.69	1.23	1.1	1.37	1.36	1.23	1.71	1.3	1.08	1.5	1.72	1.16	2.16		4613871		6.82853e+06	5.95189e+06	7.79744e+06	5.67506e+06	5.07526e+06	6.321e+06	6.27486e+06	5.67506e+06	7.88972e+06	5.99803e+06	4.98298e+06	6.92081e+06	7.93586e+06	5.35209e+06	9.96596e+06
286	Sichuan	Nanchong	Prefecture City	6278614		53.0164		53	1.5	1.3	1.73	1.23	1.1	1.38	1.37	1.23	1.73	1.31	1.08	1.51	1.73	1.17	2.19		6278614		9417921	8.1622e+06	1.0862e+07	7.7227e+06	6.90648e+06	8.66449e+06	8.6017e+06	7.7227e+06	1.0862e+07	8.22498e+06	6.7809e+06	9.48071e+06	1.0862e+07	7.34598e+06	1.37502e+07
287	Sichuan	Neijiang	Prefecture City	1877872		53.9475		54	1.51	1.31	1.75	1.24	1.1	1.39	1.37	1.23	1.74	1.32	1.08	1.52	1.74	1.17	2.2		1877872		2.83559e+06	2.46001e+06	3286276	2.32856e+06	2.06566e+06	2.61024e+06	2.57268e+06	2.30978e+06	3.2675e+06	2.47879e+06	2.0281e+06	2.85437e+06	3.2675e+06	2.19711e+06	4.13132e+06
288	Sichuan	Neijiang	Prefecture City	1.82497e+06		53.4958		53	1.5	1.3	1.73	1.23	1.1	1.38	1.37	1.23	1.73	1.31	1.08	1.51	1.73	1.17	2.19		1.82497e+06		2.73746e+06	2.37247e+06	3.15721e+06	2.24472e+06	2.00747e+06	2.51846e+06	2.50022e+06	2.24472e+06	3.15721e+06	2.39072e+06	1.97097e+06	2.75571e+06	3.15721e+06	2.13522e+06	3.99669e+06
289	Sichuan	Ngawa Tibetan and Qiang	Autonomous Prefecture	898708		48.6975		49	1.46	1.28	1.66	1.22	1.09	1.37	1.36	1.22	1.69	1.29	1.07	1.48	1.7	1.16	2.13		898708		1.31211e+06	1.15035e+06	1.49186e+06	1.09642e+06	979592	1.23123e+06	1.22224e+06	1.09642e+06	1.51882e+06	1.15933e+06	961618	1.33009e+06	1.5278e+06	1.0425e+06	1.91425e+06
290	Sichuan	Panzhihua	Prefecture City	1214121		40.5725		41	1.36	1.23	1.51	1.19	1.08	1.32	1.33	1.21	1.6	1.25	1.06	1.42	1.6	1.14	2		1214121		1.6512e+06	1.49337e+06	1.83332e+06	1.4448e+06	1.31125e+06	1.60264e+06	1.61478e+06	1.46909e+06	1.94259e+06	1.51765e+06	1.28697e+06	1.72405e+06	1.94259e+06	1.3841e+06	2428242
291	Sichuan	Suining	Prefecture City	3252619		52.6002		53	1.5	1.3	1.73	1.23	1.1	1.38	1.37	1.23	1.73	1.31	1.08	1.51	1.73	1.17	2.19		3252619		4.87893e+06	4.2284e+06	5.62703e+06	4.00072e+06	3.57788e+06	4.48861e+06	4.45609e+06	4.00072e+06	5.62703e+06	4.26093e+06	3.51283e+06	4.91145e+06	5.62703e+06	3.80556e+06	7.12324e+06
292	Sichuan	Ya'an	Prefecture City	1507258		48.8624		49	1.46	1.28	1.66	1.22	1.09	1.37	1.36	1.22	1.69	1.29	1.07	1.48	1.7	1.16	2.13		1507258		2.2006e+06	1.92929e+06	2.50205e+06	1.83885e+06	1.64291e+06	2.06494e+06	2.04987e+06	1.83885e+06	2.54727e+06	1.94436e+06	1.61277e+06	2.23074e+06	2.56234e+06	1.74842e+06	3.21046e+06
293	Sichuan	Yibin	Prefecture City	4471896		50.1618		50	1.47	1.29	1.68	1.22	1.09	1.37	1.36	1.22	1.7	1.3	1.08	1.49	1.71	1.16	2.15		4471896		6.57369e+06	5.76875e+06	7.51279e+06	5.45571e+06	4.87437e+06	6.1265e+06	6.08178e+06	5.45571e+06	7.60222e+06	5.81346e+06	4.82965e+06	6.66313e+06	7.64694e+06	5.1874e+06	9.61458e+06
294	Sichuan	Zigong	Prefecture City	2678899		54.4358		54	1.51	1.31	1.75	1.24	1.1	1.39	1.37	1.23	1.74	1.32	1.08	1.52	1.74	1.17	2.2		2678899		4.04514e+06	3.50936e+06	4.68807e+06	3.32183e+06	2.94679e+06	3.72367e+06	3.67009e+06	3.29505e+06	4.66128e+06	3.53615e+06	2.89321e+06	4.07193e+06	4.66128e+06	3.13431e+06	5.89358e+06
295	Sichuan	Ziyang	Prefecture City	3665057		53.2871		53	1.5	1.3	1.73	1.23	1.1	1.38	1.37	1.23	1.73	1.31	1.08	1.51	1.73	1.17	2.19		3665057		5.49759e+06	4.76457e+06	6.34055e+06	4.50802e+06	4.03156e+06	5.05778e+06	5.02113e+06	4.50802e+06	6.34055e+06	4.80122e+06	3.95826e+06	5.53424e+06	6.34055e+06	4.28812e+06	8.02647e+06
296	Tianjin	Tianjin	Municipality	12938693		75.932		76	1.76	1.41	2.17	1.31	1.14	1.49	1.44	1.27	1.92	1.42	1.12	1.67	1.87	1.2	2.32		12938693		2.27721e+07	1.82436e+07	2.8077e+07	1.69497e+07	1.47501e+07	1.92787e+07	1.86317e+07	1.64321e+07	2.48423e+07	1.83729e+07	1.44913e+07	2.16076e+07	2.41954e+07	1.55264e+07	3.00178e+07
297	Xinjiang Uygur	Aksu	Prefecture	2370809		NaN
298	Xinjiang Uygur	Altay	Prefecture	603283		NaN
299	Xinjiang Uygur	Bayin'gholin Mongol	Autonomous Prefecture	1278486		NaN
300	Xinjiang Uygur	Börtala Mongol	Autonomous Prefecture	443680		NaN
301	Xinjiang Uygur	Changji Hui	Autonomous Prefecture	1428587		NaN
302	Xinjiang Uygur	Hami	Prefecture	572400		NaN
303	Xinjiang Uygur	Ili Kazakh	Autonomous Prefecture	2482592		NaN
304	Xinjiang Uygur	Karamay	Prefecture City	391008		NaN
305	Xinjiang Uygur	Kashgar	Prefecture	3979321		NaN
306	Xinjiang Uygur	Khotan	Prefecture	2014362		NaN
307	Xinjiang Uygur	Kizilsu Kirghiz	Autonomous Prefecture	525570		NaN
308	Xinjiang Uygur	Shihezi	Prefecture City	770886		NaN
309	Xinjiang Uygur	Tacheng	Prefecture	1219369		NaN
310	Xinjiang Uygur	Turfan	Prefecture	622903		NaN
311	Xinjiang Uygur	Ürümqi	Prefecture City	3112559		NaN
312	Xizang	Chamdo	Prefecture	657505		NaN
313	Xizang	Lhasa	Prefecture City	559423		NaN
314	Xizang	Nagchu	Prefecture	462381		NaN
315	Xizang	Ngari	Prefecture	95465		NaN
316	Xizang	Nyingtri	Prefecture	195109		NaN
317	Xizang	Shannan	Prefecture	328990		NaN
318	Xizang	Shigatse	Prefecture	703292		NaN
319	Yunnan	Baoshan	Prefecture City	2506491		NaN
320	Yunnan	Chuxiong Yi	Autonomous Prefecture	2684169		34.3629		34	1.28	1.18	1.39	1.16	1.06	1.28	1.3	1.19	1.51	1.21	1.05	1.36	1.5	1.12	1.84		2684169		3.43574e+06	3.16732e+06	3.73099e+06	3.11364e+06	2.84522e+06	3.43574e+06	3.48942e+06	3.19416e+06	4.0531e+06	3.24784e+06	2.81838e+06	3.65047e+06	4.02625e+06	3.00627e+06	4.93887e+06
321	Yunnan	Dali Bai	Autonomous Prefecture	3456323		36.4236		36	1.3	1.19	1.42	1.17	1.07	1.29	1.3	1.19	1.53	1.22	1.05	1.38	1.53	1.13	1.88		3456323		4.49322e+06	4.11302e+06	4.90798e+06	4.0439e+06	3.69827e+06	4.45866e+06	4.49322e+06	4.11302e+06	5.28817e+06	4.21671e+06	3.62914e+06	4.76973e+06	5.28817e+06	3.90564e+06	6.49789e+06
322	Yunnan	Dehong Dai and Jingpo	Autonomous Prefecture	1211440		NaN
323	Yunnan	Dêqên Tibetan	Autonomous Prefecture	400182		NaN
324	Yunnan	Honghe Hani and Yi	Autonomous Prefecture	4500896		31.3308		31	1.24	1.16	1.34	1.15	1.06	1.26	1.28	1.18	1.47	1.19	1.04	1.34	1.44	1.12	1.8		4500896		5.58111e+06	5.22104e+06	6.0312e+06	5.17603e+06	4.77095e+06	5.67113e+06	5.76115e+06	5.31106e+06	6.61632e+06	5.35607e+06	4.68093e+06	6.0312e+06	6.48129e+06	5.041e+06	8.10161e+06
325	Yunnan	Kunming	Prefecture City	6432209		33.6683		34	1.28	1.18	1.39	1.16	1.06	1.28	1.3	1.19	1.51	1.21	1.05	1.36	1.5	1.12	1.84		6432209		8.23323e+06	7.59001e+06	8.94077e+06	7.46136e+06	6.81814e+06	8.23323e+06	8.36187e+06	7.65433e+06	9.71264e+06	7.78297e+06	6.75382e+06	8.7478e+06	9.64831e+06	7.20407e+06	1.18353e+07
326	Yunnan	Lijiang	Prefecture City	1244769		40.2627		40	1.35	1.22	1.49	1.19	1.07	1.32	1.32	1.2	1.59	1.25	1.06	1.41	1.59	1.14	1.98		1244769		1.68044e+06	1.51862e+06	1.85471e+06	1.48128e+06	1.3319e+06	1.6431e+06	1.6431e+06	1.49372e+06	1.97918e+06	1.55596e+06	1.31946e+06	1.75512e+06	1.97918e+06	1.41904e+06	2.46464e+06
327	Yunnan	Lincang	Prefecture City	2429497		NaN
328	Yunnan	Nujiang Lisu	Autonomous Prefecture	534337		NaN
329	Yunnan	Pu'er	Prefecture City	2542898		NaN
330	Yunnan	Qujing	Prefecture City	5855055		35.978		36	1.3	1.19	1.42	1.17	1.07	1.29	1.3	1.19	1.53	1.22	1.05	1.38	1.53	1.13	1.88		5855055		7.61157e+06	6.96752e+06	8.31418e+06	6.85041e+06	6.26491e+06	7.55302e+06	7.61157e+06	6.96752e+06	8.95823e+06	7.14317e+06	6.14781e+06	8.07998e+06	8.95823e+06	6.61621e+06	1.10075e+07
331	Yunnan	Wenshan Zhuang and Miao	Autonomous Prefecture	3517946		33.4703		33	1.27	1.17	1.37	1.16	1.06	1.27	1.29	1.18	1.5	1.21	1.04	1.35	1.48	1.12	1.83		3517946		4.46779e+06	4.116e+06	4.81959e+06	4.08082e+06	3.72902e+06	4.46779e+06	4.53815e+06	4.15118e+06	5276919	4.25671e+06	3.65866e+06	4.74923e+06	5.20656e+06	3.9401e+06	6.43784e+06
332	Yunnan	Xishuangbanna Dai	Autonomous Prefecture	1133515		NaN
333	Yunnan	Yuxi	Prefecture City	2303518		30.7195		31	1.24	1.16	1.34	1.15	1.06	1.26	1.28	1.18	1.47	1.19	1.04	1.34	1.44	1.12	1.8		2303518		2.85636e+06	2.67208e+06	3.08671e+06	2.64905e+06	2.44173e+06	2.90243e+06	2.9485e+06	2.71815e+06	3.38617e+06	2.74119e+06	2.39566e+06	3.08671e+06	3.31707e+06	2.57994e+06	4.14633e+06
334	Yunnan	Zhaotong	Prefecture City	5213521		44.8636		45	1.41	1.25	1.58	1.2	1.08	1.35	1.34	1.21	1.64	1.27	1.07	1.45	1.65	1.15	2.07		5213521		7.35106e+06	6.5169e+06	8.23736e+06	6.25623e+06	5.6306e+06	7.03825e+06	6.98612e+06	6.30836e+06	8.55017e+06	6.62117e+06	5.57847e+06	7.55961e+06	8.60231e+06	5.99555e+06	1.0792e+07
335	Zhejiang	Hangzhou	Prefecture City	8700373		47.2265		47	1.43	1.27	1.62	1.21	1.09	1.36	1.35	1.22	1.66	1.28	1.07	1.47	1.68	1.15	2.11		8700373		1.24415e+07	1.10495e+07	1.40946e+07	1.05275e+07	9.48341e+06	1.18325e+07	1.17455e+07	1.06145e+07	1.44426e+07	1.11365e+07	9.3094e+06	1.27895e+07	1.46166e+07	1.00054e+07	1.83578e+07
336	Zhejiang	Huzhou	Prefecture City	2893542		56.1902		56	1.54	1.32	1.79	1.24	1.1	1.4	1.38	1.24	1.76	1.33	1.09	1.54	1.76	1.17	2.21		2893542		4.45605e+06	3.81948e+06	5.17944e+06	3.58799e+06	3.1829e+06	4.05096e+06	3.99309e+06	3.58799e+06	5.09263e+06	3.84841e+06	3.15396e+06	4.45605e+06	5.09263e+06	3.38544e+06	6.39473e+06
337	Zhejiang	Jiaxing	Prefecture City	4501657		48.0603		48	1.44	1.27	1.64	1.22	1.09	1.36	1.35	1.22	1.68	1.29	1.07	1.48	1.69	1.16	2.12		4501657		6.48239e+06	5.7171e+06	7.38272e+06	5.49202e+06	4.90681e+06	6.12225e+06	6.07724e+06	5.49202e+06	7.56278e+06	5.80714e+06	4.81677e+06	6.66245e+06	7.6078e+06	5.22192e+06	9.54351e+06
338	Zhejiang	Jinhua	Prefecture City	5361572		44.5894		45	1.41	1.25	1.58	1.2	1.08	1.35	1.34	1.21	1.64	1.27	1.07	1.45	1.65	1.15	2.07		5361572		7.55982e+06	6701965	8.47128e+06	6.43389e+06	5.7905e+06	7.23812e+06	7.18451e+06	6.4875e+06	8.79298e+06	6.8092e+06	5.73688e+06	7.77428e+06	8.84659e+06	6.16581e+06	1.10985e+07
339	Zhejiang	Lishui	Prefecture City	2116957		32.9546		33	1.27	1.17	1.37	1.16	1.06	1.27	1.29	1.18	1.5	1.21	1.04	1.35	1.48	1.12	1.83		2116957		2.68854e+06	2.47684e+06	2.90023e+06	2.45567e+06	2.24397e+06	2.68854e+06	2.73087e+06	2.49801e+06	3.17544e+06	2.56152e+06	2.20164e+06	2.85789e+06	3.1331e+06	2.37099e+06	3.87403e+06
340	Zhejiang	Ningbo	Prefecture City	7605689		39.2882		39	1.34	1.22	1.47	1.18	1.07	1.31	1.32	1.2	1.57	1.24	1.06	1.41	1.57	1.14	1.95		7605689		1.01916e+07	9.27894e+06	1.11804e+07	8.97471e+06	8.13809e+06	9.96345e+06	1.00395e+07	9.12683e+06	1.19409e+07	9.43105e+06	8.06203e+06	1.0724e+07	1.19409e+07	8.67049e+06	1.48311e+07
341	Zhejiang	Quzhou	Prefecture City	2122661		42.4446		42	1.37	1.23	1.53	1.19	1.08	1.33	1.33	1.21	1.61	1.26	1.06	1.43	1.61	1.14	2.02		2122661		2.90805e+06	2.61087e+06	3.24767e+06	2.52597e+06	2.29247e+06	2.82314e+06	2.82314e+06	2.56842e+06	3.41748e+06	2.67455e+06	2.25002e+06	3.03541e+06	3.41748e+06	2.41983e+06	4.28778e+06
342	Zhejiang	Shaoxing	Prefecture City	4912239		46.6723		47	1.43	1.27	1.62	1.21	1.09	1.36	1.35	1.22	1.66	1.28	1.07	1.47	1.68	1.15	2.11		4912239		7.0245e+06	6.23854e+06	7.95783e+06	5.94381e+06	5.35434e+06	6.68065e+06	6.63152e+06	5.99293e+06	8.15432e+06	6.28767e+06	5.2561e+06	7.22099e+06	8.25256e+06	5.64907e+06	1.03648e+07
343	Zhejiang	Taizhou	Prefecture City	5968838		36.091		36	1.3	1.19	1.42	1.17	1.07	1.29	1.3	1.19	1.53	1.22	1.05	1.38	1.53	1.13	1.88		5968838		7.75949e+06	7.10292e+06	8.47575e+06	6.98354e+06	6.38666e+06	7.6998e+06	7.75949e+06	7.10292e+06	9.13232e+06	7.28198e+06	6.26728e+06	8.237e+06	9.13232e+06	6.74479e+06	1.12214e+07
344	Zhejiang	Wenzhou	Prefecture City	9122102		34.2089		34	1.28	1.18	1.39	1.16	1.06	1.28	1.3	1.19	1.51	1.21	1.05	1.36	1.5	1.12	1.84		9122102		1.16763e+07	1.07641e+07	1.26797e+07	1.05816e+07	9.66943e+06	1.16763e+07	1.18587e+07	1.08553e+07	1.37744e+07	1.10377e+07	9.57821e+06	1.24061e+07	13683153	1.02168e+07	1.67847e+07
345	Zhejiang	Zhoushan	Prefecture City	1121261		30.8151		31	1.24	1.16	1.34	1.15	1.06	1.26	1.28	1.18	1.47	1.19	1.04	1.34	1.44	1.12	1.8		1121261		1.39036e+06	1.30066e+06	1.50249e+06	1.28945e+06	1.18854e+06	1.41279e+06	1.43521e+06	1.32309e+06	1.64825e+06	1.3343e+06	1.16611e+06	1.50249e+06	1.61462e+06	1.25581e+06	2.01827e+06
																																											0	0	0	0	0	0	0
[truncated: 8 more columns]

## Sheet: Table S2 D. Threshold Exceeded
	Table S2-D
	Prefecture Level Pollution Threshold Exceedance Summary
	The following table provides a prefecture level of summary of how often qualitative health categories were exceeded for each pollutant.
	Prefecture and province names, types, and shapefiles are derived from the GADM database of Global Administrative Areas (version 2; 2012).
	Population is taken from the 2010 census of China. The qualitative health categories are defined based on US EPA air quality standards.
	In the US EPA standards, many of the health warnings are only triggered if a pollutant's average concentration remains above a threshold over
	24 hours; however, for the present chart we are simply counting the total percentage of hours above the threshold without regard to whether
	those hours are consecutive or not. Percentages are calculated from pollution map time series and averages by prefecture. Prefectures with
	greater than 50% of data missing are omitted.
	Due to errors in the GADM database as well as recent changes in administrative boundaries, the names presented here will not always
	correspond to current boundaries. Some of the differences are noted at the end of the table.
	Please note that "Prefecture City" typically includes both the core urban area (i.e. the city) as well as surrounding rural areas. The
	typical radius of outlying areas is 40 - 80 km, and one should not mistake the values here for the average of the urban area alone.
						Pollution Threshold Exceeded (% of hours)
						PM2.5				PM10				SO2				NO2				O3
Index	Province	Prefecture	Type (GADM)	Population (2010)		Unhealthy for Sensitive Groups	Unhealthy	Very Unhealhty	Hazardous	Unhealthy for Sensitive Groups	Unhealthy	Very Unhealhty	Hazardous	Unhealthy for Sensitive Groups	Unhealthy	Very Unhealhty	Hazardous	Unhealthy for Sensitive Groups	Unhealthy	Very Unhealhty	Hazardous	Unhealthy for Sensitive Groups	Unhealthy	Very Unhealhty	Hazardous
1	Nei Mongol	Hulunbuir	Prefecture City	2549252		NaN	NaN	NaN	NaN	NaN	NaN	NaN	NaN	NaN	NaN	NaN	NaN	NaN	NaN	NaN	NaN	0.000107734	0	0	0
2	Nei Mongol	Ordos	Prefecture City	1940653		0.486381	0.143289	0.00474581	0.00103453	0.122706	0.0373387	0.0188709	0.0111982	NaN	NaN	NaN	NaN	0	0	0	0	0.00069463	1.16602e-05	0	0
3	Nei Mongol	Tongliao	Prefecture City	3139153		0.433776	0.188461	6.37007e-06	0	0.0698637	0.00238463	0.000342652	0.000135316	NaN	NaN	NaN	NaN	0	0	0	0	0.00139422	0	0	0
4	Nei Mongol	Ulaan Chab	Prefecture City	2143590		0.421933	0.12127	0.00102467	4.30422e-05	0.101555	0.0162529	0.00646128	0.00340438	NaN	NaN	NaN	NaN	0	0	0	0	0.00141494	3.52795e-06	0	0
5	Nei Mongol	Wuhai	Prefecture City	532902		0.50623	0.192448	0.0109326	0.00327236	0.182022	0.0608341	0.0326147	0.0225126	0	0	0	0	0	0	0	0	0.00034153	0	0	0
6	Nei Mongol	Xilin Gol	League	1028022		NaN	NaN	NaN	NaN	NaN	NaN	NaN	NaN	NaN	NaN	NaN	NaN	NaN	NaN	NaN	NaN	0.0014667	5.46785e-05	0	0
7	Nei Mongol	Xing'an	League	1613246		NaN	NaN	NaN	NaN	0.0199729	0.000762189	4.88181e-05	4.05823e-06	NaN	NaN	NaN	NaN	0	0	0	0	0.000180337	0	0	0
8	Ningxia Hui	Guyuan	Prefecture City	1228156		0.716661	0.211482	0.0064293	0.000453159	0.108323	0.0361304	0.00677739	0.00274566	NaN	NaN	NaN	NaN	0	0	0	0	0	0	0	0
9	Ningxia Hui	Shizuishan	Prefecture City	725482		0.547237	0.220882	0.00898562	0.00376644	0.158375	0.0530195	0.027354	0.0198639	1.05612e-05	0	0	0	0	0	0	0	0.000281224	0	0	0
10	Ningxia Hui	Wuzhong	Prefecture City	1273792		0.610394	0.153649	0.00501615	0.00142657	0.0965248	0.0338601	0.0135242	0.00391028	NaN	NaN	NaN	NaN	0	0	0	0	0	0	0	0
11	Guangdong	Guangzhou	Prefecture City	12701948		0.425948	0.136654	0	0	0.00167025	0	0	0	0	0	0	0	0	0	0	0	0.00677574	0.000109787	0	0
12	Guangdong	Heyuan	Prefecture City	2950195		0.367542	0.0683644	0	0	9.41963e-05	0	0	0	0	0	0	0	0	0	0	0	0.000188392	0	0	0
13	Guangdong	Huizhou	Prefecture City	4598402		0.25995	0.0495927	0	0	7.43713e-05	0	0	0	0	0	0	0	0	0	0	0	0.00292941	2.91747e-05	0	0
14	Guangdong	Jiangmen	Prefecture City	4450703		0.195551	0.0589463	0	0	0.00229285	3.09849e-05	0	0	0	0	0	0	0	0	0	0	0.00288218	4.84151e-05	0	0
15	Guangdong	Jieyang	Prefecture City	5884347		0.370448	0.113316	0	0	0.0022486	0	0	0	0	0	0	0	0	0	0	0	0.000271372	0	0	0
16	Guangdong	Maoming	Prefecture City	5817494		0.155469	0.038768	0	0	1.98636e-05	0	0	0	0	0	0	0	0	0	0	0	0.000102167	0	0	0
17	Guangdong	Meizhou	Prefecture City	4238461		0.371557	0.0725955	0	0	0.000148516	0	0	0	8.58825e-05	0	0	0	0	0	0	0	0.000155839	0	0	0
18	Guangdong	Qingyuan	Prefecture City	3698412		0.46706	0.125802	0	0	0.00132337	0	0	0	2.09649e-05	0	0	0	0	0	0	0	0.000534795	0	0	0
19	Anhui	Anqing	Prefecture City	5311379		0.82339	0.467839	0.00452081	4.47942e-05	0.108387	0.00905624	6.54772e-06	0	NaN	NaN	NaN	NaN	0	0	0	0	2.87111e-05	0	0	0
20	Anhui	Bengbu	Prefecture City	3164467		0.938418	0.653671	0.0187754	0.000130849	0.170028	0.0201379	0.000238602	0	NaN	NaN	NaN	NaN	0	0	0	0	4.99549e-05	0	0	0
21	Anhui	Bozhou	Prefecture City	4850657		0.947365	0.661776	0.0081837	0	0.162971	0.0115206	4.26994e-05	0	NaN	NaN	NaN	NaN	0	0	0	0	1.73593e-05	0	0	0
22	Anhui	Chaohu	Prefecture City	4100000		0.874288	0.634312	0.0272193	0.000961958	0.159924	0.0248841	0.00206289	0.000183771	0	0	0	0	0	0	0	0	0	0	0	0	See Footnote 5
23	Anhui	Chizhou	Prefecture City	1402518		0.752411	0.382835	0.00158003	0	0.0739547	0.00361171	0	0	NaN	NaN	NaN	NaN	0	0	0	0	0	0	0	0
24	Anhui	Chuzhou	Prefecture City	3937868		0.91234	0.668875	0.0353582	0.000966262	0.182873	0.026532	0.000748213	9.78006e-06	0	0	0	0	0	0	0	0	0.00235872	0	0	0
25	Anhui	Fuyang	Prefecture City	7599913		0.943435	0.65208	0.00580524	3.62735e-05	0.140686	0.00992262	6.92051e-05	0	NaN	NaN	NaN	NaN	0	0	0	0	0	0	0	0
26	Anhui	Hefei	Prefecture City	7457027		0.890578	0.646017	0.0326344	0.00189322	0.169167	0.028639	0.00383029	0.0005271	0	0	0	0	0	0	0	0	0	0	0	0
27	Anhui	Huaibei	Prefecture City	2114276		0.927029	0.62114	0.0108666	0.000531062	0.176025	0.0158329	0.00110402	0.000132772	0	0	0	0	0	0	0	0	0.000363776	0	0	0
28	Anhui	Huainan	Prefecture City	2333896		0.93752	0.666471	0.01542	0.000642847	0.154696	0.0141506	0.000504424	0	NaN	NaN	NaN	NaN	0	0	0	0	0	0	0	0
29	Anhui	Huangshan	Prefecture City	1358980		0.597305	0.260104	5.55625e-05	0	0.0355524	5.91098e-05	0	0	0	0	0	0	0	0	0	0	0	0	0	0
30	Anhui	Lu'an	Prefecture City	5611701		0.898641	0.607014	0.0129046	0.00071679	0.14113	0.0148361	0.000893864	3.99555e-05	NaN	NaN	NaN	NaN	0	0	0	0	0	0	0	0
31	Anhui	Ma'anshan	Prefecture City	2202899		0.857056	0.641687	0.0278184	0.00230145	0.192768	0.032135	0.00710852	0.00145227	0	0	0	0	0	0	0	0	8.74544e-05	0	0	0
32	Anhui	Suzhou	Prefecture City	5352924		0.910959	0.606349	0.0145569	0.00129452	0.195903	0.0224512	0.00194169	0.000387627	0	0	0	0	0	0	0	0	0.00206976	0	0	0
33	Anhui	Tongling	Prefecture City	723958		0.846252	0.563952	0.0104315	0	0.125111	0.0152481	0	0	0	0	0	0	0	0	0	0	0	0	0	0
34	Anhui	Wuhu	Prefecture City	3545067		0.855437	0.60084	0.0170899	0.000151952	0.173121	0.0241042	0.0023442	0	0	0	0	0	0	0	0	0	0	0	0	0
35	Anhui	Xuancheng	Prefecture City	2532938		0.784994	0.470683	0.00315291	0	0.0963246	0.00630923	0.000112803	0	0	0	0	0	0	0	0	0	0.000286086	0	0	0
36	Beijing	Beijing	Municipality	19612368		0.69023	0.507592	0.0861215	0.00154403	0.210742	0.0292238	0.00754296	0.00350236	0	0	0	0	0	0	0	0	0.0768483	0.0198438	0.000906934	0
37	Chongqing	Chongqing	Municipality	28846170		0.73529	0.27684	1.87227e-06	0	0.0042724	8.20716e-07	0	0	NaN	NaN	NaN	NaN	0	0	0	0	0.000202483	0	0	0
38	Fujian	Fuzhou	Prefecture City	7115369		0.260907	0.0356279	0	0	0.00475774	1.78722e-05	0	0	0	0	0	0	0	0	0	0	0.00164175	2.37544e-05	0	0
39	Fujian	Longyan	Prefecture City	2559545		0.419476	0.0437358	0	0	0.000224601	0	0	0	NaN	NaN	NaN	NaN	0	0	0	0	0	0	0	0
40	Fujian	Nanping	Prefecture City	2645548		0.399943	0.0857065	0	0	0.000120103	0	0	0	NaN	NaN	NaN	NaN	0	0	0	0	0	0	0	0
41	Fujian	Ningde	Prefecture City	2821996		0.262697	0.0320138	0	0	0.000207771	0	0	0	0	0	0	0	0	0	0	0	1.34151e-06	0	0	0
42	Fujian	Putian	Prefecture City	2778508		0.264208	0.0325347	0	0	0.0110365	0.00108006	9.11869e-05	9.12584e-06	0	0	0	0	0	0	0	0	0.000441392	0	0	0
43	Fujian	Quanzhou	Prefecture City	8128533		0.312309	0.0436007	0	0	0.0114203	0.00157303	0.000353217	9.77608e-05	0	0	0	0	0	0	0	0	3.93672e-05	0	0	0
44	Fujian	Sanming	Prefecture City	2503388		0.423135	0.0582145	0	0	0.000639571	1.54102e-06	0	0	NaN	NaN	NaN	NaN	0	0	0	0	1.53544e-06	0	0	0
45	Fujian	Xiamen	Prefecture City	3531347		0.353491	0.0877345	0	0	0.00269695	5.88331e-05	0	0	0	0	0	0	0	0	0	0	1.17933e-05	0	0	0
46	Fujian	Zhangzhou	Prefecture City	4809983		0.375049	0.073171	0	0	0.000291508	0	0	0	0	0	0	0	0	0	0	0	0	0	0	0
47	Gansu	Baiyin	Prefecture City	1708752		0.719491	0.213449	0.0113985	0.00459856	0.128277	0.0479071	0.0205521	0.0112722	NaN	NaN	NaN	NaN	0	0	0	0	0.00020914	0	0	0
48	Gansu	Dingxi	Prefecture City	2698624		0.798116	0.245268	0.0106638	0.00333133	0.11675	0.0380685	0.0126782	0.0071224	NaN	NaN	NaN	NaN	0	0	0	0	0.00067672	0	0	0
49	Gansu	Gannan Tibetan	Autonomous Prefecture	689132		0.613732	0.204066	0.00688443	0.00162639	0.0750599	0.0207395	0.00682743	0.00416553	NaN	NaN	NaN	NaN	0	0	0	0	9.73472e-06	0	0	0
50	Gansu	Jiayuguan	Prefecture City	231853		0.316955	0.135107	0.0252479	0.0121433	0.177669	0.0723281	0.0360123	0.0265128	0.000569175	0	0	0	0	0	0	0	0.0864923	0.000101211	0	0
51	Gansu	Jinchang	Prefecture City	464050		0.450687	0.185687	0.0301166	0.0093112	0.165234	0.0780728	0.0428367	0.027257	0.000512803	0	0	0	0	0	0	0	0.00242755	0.000267714	0	0
52	Gansu	Jiuquan	Prefecture City	1095947		NaN	NaN	NaN	NaN	NaN	NaN	NaN	NaN	NaN	NaN	NaN	NaN	NaN	NaN	NaN	NaN	0.0112765	0	0	0
53	Gansu	Lanzhou	Prefecture City	3616163		0.758364	0.304498	0.0141427	0.0071649	0.179317	0.0579525	0.029252	0.0161655	0	0	0	0	0	0	0	0	0.00518444	0.000123751	0	0
54	Gansu	Linxia Hui	Autonomous Prefecture	1946677		0.822913	0.335535	0.0130774	0.00618795	0.164637	0.0507174	0.0209442	0.0112288	NaN	NaN	NaN	NaN	0	0	0	0	0.00381068	7.85464e-06	0	0
55	Gansu	Longnan	Prefecture City	2567718		0.803366	0.291122	0.00329665	1.55185e-05	0.0764677	0.0119155	0.00264889	0.00122929	NaN	NaN	NaN	NaN	0	0	0	0	1.63576e-05	0	0	0
56	Gansu	Pingliang	Prefecture City	2068033		0.715064	0.250603	0.00400267	0.000112555	0.106953	0.0309296	0.00536441	0.00282035	NaN	NaN	NaN	NaN	0	0	0	0	0	0	0	0
57	Gansu	Qingyang	Prefecture City	2211191		0.639379	0.208468	0.00168256	2.90216e-06	0.109374	0.0287386	0.00437373	0.00160143	NaN	NaN	NaN	NaN	0	0	0	0	0	0	0	0
58	Gansu	Tianshui	Prefecture City	3262549		0.756492	0.255223	0.00666591	0.000176683	0.0949318	0.0239793	0.00549	0.0028593	NaN	NaN	NaN	NaN	0	0	0	0	0	0	0	0
59	Gansu	Wuwei	Prefecture City	1815059		0.567911	0.192911	0.0200063	0.00618695	0.143976	0.0609961	0.0322621	0.0208062	NaN	NaN	NaN	NaN	0	0	0	0	0.00041497	9.49498e-07	0	0
60	Gansu	Zhangye	Prefecture City	1199515		0.443623	0.150561	0.0194536	0.00672951	0.156257	0.0628575	0.0304045	0.0196953	NaN	NaN	NaN	NaN	0	0	0	0	0.00963238	0	0	0
61	Guangdong	Chaozhou	Prefecture City	2669466		0.413629	0.139008	4.63506e-05	0	0.00473872	2.3178e-05	0	0	0	0	0	0	0	0	0	0	0	0	0	0
62	Guangdong	Dongguan	Prefecture City	8220207		0.314502	0.0754899	0	0	0.000177763	0	0	0	0	0	0	0	0	0	0	0	0.00919047	0.000647146	0	0
63	Guangdong	Foshan	Prefecture City	7197394		0.42558	0.142312	9.91783e-06	0	0.00541565	0	0	0	0	0	0	0	0	0	0	0	0.00485282	1.48801e-05	0	0
64	Guangdong	Shantou	Prefecture City	5389328		0.339544	0.106508	0	0	0.00770527	0	0	0	0	0	0	0	0	0	0	0	1.74984e-05	0	0	0
65	Guangdong	Shanwei	Prefecture City	2935469		0.228129	0.0503288	0	0	0.000541461	0	0	0	0	0	0	0	0	0	0	0	3.07507e-05	0	0	0
66	Guangdong	Shaoguan	Prefecture City	2826246		0.476099	0.119834	0	0	0.000108684	0	0	0	0	0	0	0	0	0	0	0	0.000151425	0	0	0
67	Guangdong	Shenzhen	Prefecture City	10358381		0.192655	0.0349332	0	0	0.000286193	0	0	0	0	0	0	0	0	0	0	0	0.000932205	1.84801e-05	0	0
68	Guangdong	Yangjiang	Prefecture City	2421748		0.155703	0.0445993	0	0	0.000169798	0	0	0	0	0	0	0	0	0	0	0	0.000953409	4.71684e-06	0	0
69	Guangdong	Yunfu	Prefecture City	2367154		0.268377	0.0649121	0	0	0.00023634	0	0	0	0	0	0	0	0	0	0	0	0.00248455	8.91366e-06	0	0
70	Guangdong	Zhanjiang	Prefecture City	6994832		0.0641482	0.00675389	0	0	1.4501e-06	0	0	0	0	0	0	0	0	0	0	0	1.88702e-05	0	0	0
71	Guangdong	Zhaoqing	Prefecture City	3916467		0.444812	0.131954	6.60484e-05	0	0.00275028	0	0	0	0	0	0	0	0	0	0	0	0.0019743	8.07911e-05	0	0
72	Guangdong	Zhongshan	Prefecture City	3121275		0.227773	0.0713285	0.000128024	0	0.00315798	0	0	0	0	0	0	0	0	0	0	0	0.00425674	0.000117323	0	0
73	Guangdong	Zhuhai	Prefecture City	1562530		0.139018	0.028566	1.26436e-05	0	0.00151728	0	0	0	0	0	0	0	0	0	0	0	0.00094811	0	0	0
74	Guangxi	Baise	Prefecture City	3466758		0.457293	0.0545467	0	0	1.75683e-05	0	0	0	NaN	NaN	NaN	NaN	0	0	0	0	0	0	0	0
75	Guangxi	Beihai	Prefecture City	1539251		0.0741779	0.0105115	0	0	1.60348e-05	0	0	0	0	0	0	0	0	0	0	0	0	0	0	0
76	Guangxi	Chongzuo	Prefecture City	1994285		0.278338	0.0394627	0	0	0.000105691	0	0	0	NaN	NaN	NaN	NaN	0	0	0	0	5.96691e-05	0	0	0
77	Guangxi	Fangchenggang	Prefecture City	866927		0.127651	0.0176295	0	0	1.48043e-05	0	0	0	NaN	NaN	NaN	NaN	0	0	0	0	2.36923e-05	0	0	0
78	Guangxi	Guigang	Prefecture City	4118808		0.395375	0.109565	0	0	3.86285e-05	0	0	0	NaN	NaN	NaN	NaN	0	0	0	0	0	0	0	0
79	Guangxi	Guilin	Prefecture City	4747963		0.659254	0.265915	9.96119e-05	0	0.0138154	0	0	0	0	0	0	0	0	0	0	0	0.000143326	0	0	0
80	Guangxi	Hechi	Prefecture City	3369251		0.565981	0.152986	5.38806e-06	0	0.00296319	5.38728e-07	0	0	NaN	NaN	NaN	NaN	0	0	0	0	1.1309e-05	0	0	0
81	Guangxi	Hezhou	Prefecture City	1954072		0.544361	0.155491	0	0	0.000382686	0	0	0	NaN	NaN	NaN	NaN	0	0	0	0	0	0	0	0
82	Guangxi	Laibin	Prefecture City	2099711		0.516734	0.190765	6.7675e-05	0	0.00775498	2.76188e-06	0	0	1.24172e-05	0	0	0	0	0	0	0	9.10877e-05	0	0	0
83	Guangxi	Liuzhou	Prefecture City	3758704		0.658621	0.284365	0.000708931	0	0.0234803	6.75261e-05	0	0	0.000701545	0	0	0	0	0	0	0	0.00127166	2.6611e-05	0	0
84	Guangxi	Nanning	Prefecture City	6658742		0.337314	0.0779525	0	0	0.00265306	8.16784e-07	0	0	7.18567e-05	0	0	0	0	0	0	0	0.000167296	2.69509e-05	0	0
85	Guangxi	Qinzhou	Prefecture City	3079721		0.131421	0.0233695	0	0	3.05377e-05	0	0	0	0	0	0	0	0	0	0	0	1.69633e-06	0	0	0
86	Guangxi	Wuzhou	Prefecture City	2882200		0.408996	0.104348	0	0	4.20848e-05	0	0	0	NaN	NaN	NaN	NaN	0	0	0	0	6.59007e-05	0	0	0
87	Guangxi	Yulin	Prefecture City	5487368		0.202127	0.0407371	0	0	0	0	0	0	NaN	NaN	NaN	NaN	0	0	0	0	0	0	0	0
88	Guizhou	Anshun	Prefecture City	2297612		0.490842	0.101981	0	0	0.00150302	0	0	0	NaN	NaN	NaN	NaN	0	0	0	0	0	0	0	0
89	Guizhou	Bijie	Prefecture	6537498		0.650787	0.175603	0	0	0.00523089	0	0	0	NaN	NaN	NaN	NaN	0	0	0	0	0	0	0	0
90	Guizhou	Guiyang	Prefecture City	4322611		0.548328	0.18502	0	0	0.017608	7.28522e-05	0	0	0	0	0	0	0	0	0	0	0	0	0	0
91	Guizhou	Liupanshui	Prefecture City	2851332		0.538257	0.104579	0	0	0.000471443	0	0	0	NaN	NaN	NaN	NaN	0	0	0	0	1.23112e-05	0	0	0
92	Guizhou	Qiandongnan Miao and Dong	Autonomous Prefecture	3481891		0.699128	0.216598	0	0	0.00168844	0	0	0	NaN	NaN	NaN	NaN	0	0	0	0	0	0	0	0
93	Guizhou	Qiannan Buyei and Miao	Autonomous Prefecture	3232714		0.4922	0.131583	0	0	0.00184977	0	0	0	NaN	NaN	NaN	NaN	0	0	0	0	0	0	0	0
94	Guizhou	Qianxinan Buyei and Miao	Autonomous Prefecture	2804612		0.467913	0.0681732	0	0	0	0	0	0	NaN	NaN	NaN	NaN	0	0	0	0	0	0	0	0
95	Guizhou	Tongren	Prefecture	3093204		0.775892	0.259673	0	0	0.00229334	0	0	0	NaN	NaN	NaN	NaN	0	0	0	0	0	0	0	0
96	Guizhou	Zunyi	Prefecture City	6127082		0.728606	0.25906	0	0	0.0136863	5.69224e-07	0	0	NaN	NaN	NaN	NaN	0	0	0	0	4.57191e-05	0	0	0
97	Hainan	Haikou	Prefecture City	2046170		0.0128598	0.00170765	0	0	0	0	0	0	0	0	0	0	0	0	0	0	0	0	0	0
98	Hainan	Hainan	Province	5939463		0.00719962	0.000698809	0	0	0	0	0	0	0	0	0	0	0	0	0	0	0	0	0	0
99	Hainan	Sanya	Prefecture City	685408		0.00392847	0.00034153	0	0	0	0	0	0	NaN	NaN	NaN	NaN	0	0	0	0	0	0	0	0
100	Hebei	Baoding	Prefecture City	11194382		0.875567	0.706292	0.108498	0.0015033	0.450782	0.0929127	0.0125153	0.00323703	1.17308e-05	0	0	0	0	0	0	0	0.0650013	0.0116267	0.000296206	0
101	Hebei	Cangzhou	Prefecture City	7134062		0.906479	0.707012	0.0772538	0.00126333	0.359958	0.050961	0.00649357	0.00201617	4.53787e-06	0	0	0	0	0	0	0	0.0524915	0.00415188	1.11408e-06	0
102	Hebei	Chengde	Prefecture City	3473201		0.549238	0.316346	0.0263486	0.000243012	0.133021	0.0176341	0.00356471	0.0016456	0	0	0	0	0	0	0	0	0.0437874	0.00856477	0.000168169	0
103	Hebei	Handan	Prefecture City	9174683		0.952968	0.790629	0.0899976	0.00207135	0.501928	0.0831307	0.00641364	0.000951953	0.000171702	0	0	0	0	0	0	0	0.0158068	7.41303e-05	0	0
104	Hebei	Hengshui	Prefecture City	4340773		0.938326	0.777629	0.0950699	0.00185435	0.482817	0.0754591	0.0092385	0.00220186	1.40676e-05	0	0	0	0	0	0	0	0.035825	0.00169811	0	0
105	Hebei	Langfang	Prefecture City	4358839		0.854327	0.682391	0.103539	0.00278322	0.369867	0.0623418	0.00909676	0.00311565	0	0	0	0	0	0	0	0	0.0746671	0.0143127	0.000127886	0
106	Hebei	Qinhuangdao	Prefecture City	2987605		0.768977	0.523321	0.0647123	0.00219738	0.246558	0.0389594	0.00398744	0.00146958	2.16997e-05	0	0	0	0	0	0	0	0.0450713	0.0104483	1.56949e-05	0
107	Hebei	Shijiazhuang	Prefecture City	10163788		0.894154	0.728953	0.123414	0.00531523	0.506775	0.118942	0.0154578	0.00261198	6.87292e-05	0	0	0	0	0	0	0	0.04631	0.0062862	6.56811e-06	0
108	Hebei	Tangshan	Prefecture City	7577289		0.865011	0.658025	0.09704	0.00420723	0.395462	0.075874	0.0100549	0.00193309	0.000239694	0	0	0	0	0	0	0	0.064962	0.0178977	0.000103759	0
109	Hebei	Xingtai	Prefecture City	7104103		0.936959	0.79246	0.113152	0.00377474	0.560696	0.12546	0.0148535	0.00286568	0.000622315	0	0	0	0	0	0	0	0.0259981	0.00165629	0	0
110	Hebei	Zhangjiakou	Prefecture City	4345485		0.538534	0.291786	0.019343	0.000192559	0.131655	0.0208615	0.00596504	0.00274158	0	0	0	0	0	0	0	0	0.0475781	0.0070549	0.000644029	0	See Footnote 6
111	Heilongjiang	Daqing	Prefecture City	2904532		0.318851	0.138992	0.0120914	1.97202e-06	0.0515993	0.00656482	0.00254173	0.000975409	0	0	0	0	0	0	0	0	0.00179816	3.16118e-05	0	0
112	Heilongjiang	Daxing'anling	Prefecture	511560		NaN	NaN	NaN	NaN	NaN	NaN	NaN	NaN	NaN	NaN	NaN	NaN	NaN	NaN	NaN	NaN	0	0	0	0
113	Heilongjiang	Harbin	Prefecture City	10635971		0.41761	0.151864	0.0092489	0	0.0467512	0.00240414	0.000140405	1.71057e-05	NaN	NaN	NaN	NaN	0	0	0	0	0.000656761	0	0	0
114	Heilongjiang	Hegang	Prefecture City	1058665		NaN	NaN	NaN	NaN	NaN	NaN	NaN	NaN	NaN	NaN	NaN	NaN	NaN	NaN	NaN	NaN	0	0	0	0
115	Heilongjiang	Heihe	Prefecture City	1673899		NaN	NaN	NaN	NaN	NaN	NaN	NaN	NaN	NaN	NaN	NaN	NaN	NaN	NaN	NaN	NaN	0	0	0	0
116	Heilongjiang	Jiamusi	Prefecture City	2552097		NaN	NaN	NaN	NaN	NaN	NaN	NaN	NaN	NaN	NaN	NaN	NaN	NaN	NaN	NaN	NaN	0	0	0	0
117	Heilongjiang	Jixi	Prefecture City	1862165		NaN	NaN	NaN	NaN	NaN	NaN	NaN	NaN	NaN	NaN	NaN	NaN	NaN	NaN	NaN	NaN	4.66321e-05	0	0	0
118	Heilongjiang	Mudanjiang	Prefecture City	2798723		0.473264	0.152738	0.00465881	0	0.0387119	0.00163039	0.000220976	6.63883e-05	NaN	NaN	NaN	NaN	0	0	0	0	0.00167979	0	0	0
119	Heilongjiang	Qiqihar	Prefecture City	5367003		0.231822	0.0932608	0.00348325	0	0.0283794	0.00145764	0.0002525	5.04369e-05	NaN	NaN	NaN	NaN	0	0	0	0	0.00201644	5.95418e-05	0	0
120	Heilongjiang	Qitaihe	Prefecture City	920471		0.189842	0.0542445	0	0	0.00567735	0.000113315	0	0	NaN	NaN	NaN	NaN	0	0	0	0	0	0	0	0
121	Heilongjiang	Shuangyashan	Prefecture City	1462626		NaN	NaN	NaN	NaN	NaN	NaN	NaN	NaN	NaN	NaN	NaN	NaN	NaN	NaN	NaN	NaN	0	0	0	0
122	Heilongjiang	Suihua	Prefecture City	5418153		0.329344	0.127225	0.00814567	0	0.0328234	0.0026008	0.00061449	0.000192736	NaN	NaN	NaN	NaN	0	0	0	0	0.000350165	4.62237e-06	0	0
123	Heilongjiang	Yichun	Prefecture City	1148126		NaN	NaN	NaN	NaN	NaN	NaN	NaN	NaN	NaN	NaN	NaN	NaN	NaN	NaN	NaN	NaN	0	0	0	0
124	Henan	Anyang	Prefecture City	5173188		0.932704	0.705334	0.0354148	0.000728473	0.31195	0.0239627	0.00191735	0.00044734	0	0	0	0	0	0	0	0	0.00121619	0	0	0
125	Henan	Hebi	Prefecture City	1569208		0.925383	0.678063	0.0264119	0.000668312	0.273187	0.0151509	0.00127939	0.000398289	0	0	0	0	0	0	0	0	2.13457e-05	0	0	0
126	Henan	Jiaozuo	Prefecture City	3540101		0.912153	0.609862	0.0233619	4.26053e-05	0.241758	0.0190601	0.00117656	0.000566829	0.000263468	0	0	0	0	0	0	0	0.00686414	0.000135626	0	0
127	Henan	Jiyuan shi	Prefecture City	675757		0.866222	0.520099	0.0202211	0	0.234246	0.0264555	0.00225132	0.000980673	8.74788e-06	0	0	0	0	0	0	0	0.00324105	0	0	0
128	Henan	Kaifeng	Prefecture City	4676483		0.88439	0.591879	0.0289887	4.67642e-05	0.222623	0.0182386	0.00128844	0.000187648	0	0	0	0	0	0	0	0	0.000124763	0	0	0
129	Henan	Luohe	Prefecture City	2544266		0.916715	0.589576	0.0164192	0.000140792	0.14822	0.0195088	0.00600744	0.000234602	0	0	0	0	0	0	0	0	0.00012735	0	0	0
130	Henan	Luoyang	Prefecture City	6549941		0.835762	0.464426	0.00838505	3.21805e-06	0.141186	0.0155084	0.0024991	0.000441348	0	0	0	0	0	0	0	0	0.00353323	4.291e-05	0	0
131	Henan	Nanyang	Prefecture City	10263660		0.82607	0.455295	0.00209445	1.87578e-06	0.0745765	0.00919813	0.000795164	2.68781e-05	NaN	NaN	NaN	NaN	0	0	0	0	7.81679e-05	0	0	0
132	Henan	Pingdingshan	Prefecture City	4904701		0.871908	0.532419	0.0186828	0.000438284	0.154067	0.0232017	0.00786236	0.00157173	3.47907e-05	0	0	0	0	0	0	0	0.000788166	0	0	0
133	Henan	Puyang	Prefecture City	3598740		0.939321	0.700071	0.0322264	0.000183319	0.353321	0.0228479	0.000158728	1.98069e-05	0	0	0	0	0	0	0	0	0.000659251	0	0	0
134	Henan	Sanmenxia	Prefecture City	2234018		0.809809	0.44934	0.00413095	8.21852e-05	0.121884	0.0163757	0.00122521	0.000579012	0	0	0	0	0	0	0	0	0.00218125	3.45141e-05	0	0
135	Henan	Shangqiu	Prefecture	7362975		0.935876	0.646989	0.0126581	3.5073e-05	0.206879	0.0147545	0.000157356	0	NaN	NaN	NaN	NaN	0	0	0	0	0.000461762	0	0	0
136	Henan	Xinxiang	Prefecture City	5708191		0.909976	0.628541	0.0212541	1.39011e-05	0.247027	0.0108985	0.00058024	0.000184903	0	0	0	0	0	0	0	0	0.0002561	0	0	0
137	Henan	Xinyang	Prefecture City	6109106		0.916381	0.614737	0.0048726	0.000128394	0.126506	0.0136766	5.37584e-05	0	NaN	NaN	NaN	NaN	0	0	0	0	0	0	0	0
138	Henan	Xuchang	Prefecture City	4307488		0.911781	0.591059	0.0210534	0.000184163	0.177889	0.0201977	0.00592155	0.000832295	0	0	0	0	0	0	0	0	8.39572e-05	0	0	0
139	Henan	Zhengzhou	Prefecture City	8627089		0.904141	0.590726	0.0210498	0.000155487	0.230929	0.0184372	0.0023815	0.000637482	0	0	0	0	0	0	0	0	0.00040003	0	0	0
140	Henan	Zhoukou	Prefecture City	8953793		0.940658	0.637359	0.00841192	0	0.153283	0.012688	0.000424176	0	NaN	NaN	NaN	NaN	0	0	0	0	0	0	0	0
141	Henan	Zhumadian	Prefecture City	7231234		0.923046	0.59349	0.00501511	0	0.114541	0.0132652	0.00103281	0	NaN	NaN	NaN	NaN	0	0	0	0	1.64718e-05	0	0	0
142	Hubei	Enshi Tujia and Miao	Autonomous Prefecture	3290294		0.746194	0.337499	0.000105287	0	0.00469547	4.4847e-05	0	0	NaN	NaN	NaN	NaN	0	0	0	0	0	0	0	0
143	Hubei	Ezhou	Prefecture City	1048668		0.878029	0.607168	0.0215001	0.00132515	0.151312	0.0208067	0.00272299	0.000479559	0	0	0	0	0	0	0	0	0.00234072	0	0	0
144	Hubei	Huanggang	Prefecture City	6162069		0.86132	0.53996	0.00818398	0.000439944	0.133829	0.0151949	0.000351655	3.57876e-05	0	0	0	0	0	0	0	0	0.000272294	0	0	0
145	Hubei	Huangshi	Prefecture City	2429318		0.84328	0.497397	0.00942455	0.000484242	0.113252	0.0109994	0.00024925	1.46413e-05	0	0	0	0	0	0	0	0	0.000267802	0	0	0
146	Hubei	Jingmen	Prefecture City	2873687		0.805181	0.486159	0.0107764	0.000624426	0.0900961	0.0125279	0.000947305	0.000191544	0	0	0	0	0	0	0	0	0	0	0	0
147	Hubei	Jingzhou	Prefecture City	5691707		0.801494	0.498844	0.0199855	0.00160542	0.175181	0.0272752	0.00583583	0.00164303	0	0	0	0	0	0	0	0	4.33913e-05	0	0	0
148	Hubei	Qianjiang	Prefecture City	1.18546e+06		0.820061	0.532082	0.0245396	0.00164802	0.147654	0.0343961	0.00638751	0.000538089	0	0	0	0	0	0	0	0	0	0	0	0	See Footnote 3
149	Hubei	Shennongjia	Prefecture	90394.1		0.75843	0.379157	0	0	0.00141738	0	0	0	NaN	NaN	NaN	NaN	0	0	0	0	0	0	0	0	See Footnote 3
150	Hubei	Shiyan	Prefecture City	3340841		0.749239	0.361291	0	0	0.0167435	0.00103841	0	0	NaN	NaN	NaN	NaN	0	0	0	0	0	0	0	0
151	Hubei	Suizhou Shi	Prefecture City	2162222		0.854772	0.53106	0.00398863	0.000369854	0.0961056	0.0142321	0.000795528	1.72756e-06	NaN	NaN	NaN	NaN	0	0	0	0	0	0	0	0
152	Hubei	Tianmen	Prefecture City	2.05563e+06		0.81034	0.512055	0.0184057	0.00123726	0.0946858	0.0201528	0.00268248	0.000645118	0	0	0	0	0	0	0	0	0	0	0	0	See Footnote 3
153	Hubei	Wuhan	Prefecture City	9785388		0.818403	0.55414	0.0264807	0.00239694	0.164438	0.0256731	0.00607625	0.00163361	0.000584627	0	0	0	0	0	0	0	0.00977321	0.000109205	0	0
154	Hubei	Xiangfan	Prefecture City	5500307		0.742047	0.37927	0.000815643	8.47239e-07	0.0455839	0.00423896	0.000231633	4.04387e-05	0	0	0	0	0	0	0	0	0	0	0	0
155	Hubei	Xianning	Prefecture City	2462583		0.745735	0.398662	0.0103884	0.000586886	0.111309	0.0133019	0.00331986	0.000908755	0	0	0	0	0	0	0	0	0.000277517	0	0	0
156	Hubei	Xiantao	Prefecture City	284930		0.773281	0.471042	0.0207671	0.00126764	0.127699	0.0242083	0.00669945	0.0019574	0	0	0	0	0	0	0	0	0.000394004	0	0	0	See Footnote 3
157	Hubei	Xiaogan	Prefecture City	4814542		0.838861	0.560467	0.0147078	0.00127583	0.132267	0.0207918	0.00241726	0.000582407	0	0	0	0	0	0	0	0	0.000877327	0	0	0
158	Hubei	Yichang	Prefecture City	4059686		0.790002	0.466058	0.00457781	9.68044e-06	0.0576838	0.00222153	0.00015466	2.33869e-05	8.03988e-07	0	0	0	0	0	0	0	0	0	0	0
159	Hunan	Changde	Prefecture City	5714623		0.761362	0.438421	0.00502102	0.000194236	0.0516095	0.00210911	6.07378e-05	0	0	0	0	0	0	0	0	0	0.00171134	1.23662e-05	0	0
160	Hunan	Changsha	Prefecture City	7040952		0.752718	0.432224	0.00640478	0.0017621	0.08081	0.00871986	0.00206555	0.000242243	0	0	0	0	0	0	0	0	0.000428485	0	0	0
161	Hunan	Chenzhou	Prefecture City	4583531		0.670232	0.18018	1.00434e-05	0	0.0024774	0	0	0	NaN	NaN	NaN	NaN	0	0	0	0	0	0	0	0
162	Hunan	Hengyang	Prefecture City	7148344		0.764164	0.316712	0.00222874	1.13936e-06	0.0197046	0.000654375	0	0	NaN	NaN	NaN	NaN	0	0	0	0	2.50793e-05	0	0	0
163	Hunan	Huaihua	Prefecture City	4741673		0.789037	0.330214	0.00162698	0	0.0108316	3.13583e-06	0	0	NaN	NaN	NaN	NaN	0	0	0	0	1.69137e-05	0	0	0
164	Hunan	Loudi	Prefecture City	3784634		0.807333	0.404062	0.00412585	8.75267e-05	0.0252281	0.00217326	0.000130268	0	NaN	NaN	NaN	NaN	0	0	0	0	0.000191989	0	0	0
165	Hunan	Shaoyang	Prefecture City	7071735		0.787876	0.31375	0.00143777	0	0.0100802	0.000347001	0	0	NaN	NaN	NaN	NaN	0	0	0	0	0	0	0	0
166	Hunan	Xiangtan	Prefecture City	2752171		0.792947	0.428572	0.00616781	0.00206935	0.0684392	0.00637845	0.0017314	0.000530995	0	0	0	0	0	0	0	0	0.00177434	0	0	0
167	Hunan	Xiangxi Tujia and Miao	Autonomous Prefecture	2549558		0.757831	0.333882	0.000929617	0	0.0132622	0	0	0	NaN	NaN	NaN	NaN	0	0	0	0	1.31424e-05	0	0	0
168	Hunan	Yiyang	Prefecture City	4307933		0.798715	0.448751	0.00577908	0.0014928	0.0640906	0.00596666	0.00125794	0.000208121	0	0	0	0	0	0	0	0	0.000937969	0	0	0
169	Hunan	Yongzhou	Prefecture City	5194275		0.696206	0.220995	0.000261362	0	0.0036579	0	0	0	NaN	NaN	NaN	NaN	0	0	0	0	0	0	0	0
170	Hunan	Yueyang	Prefecture City	5476084		0.746133	0.42653	0.00767301	0.00253836	0.175035	0.0215006	0.00673572	0.00227264	0	0	0	0	0	0	0	0	0	0	0	0
171	Hunan	Zhangjiajie	Prefecture City	1478149		0.643121	0.318594	0.00316734	1.81215e-06	0.0243912	0.000146559	0	0	0	0	0	0	0	0	0	0	7.97411e-05	0	0	0
172	Hunan	Zhuzhou	Prefecture City	3857100		0.728442	0.329881	0.00148909	9.24871e-06	0.0392278	0.00221105	8.32628e-05	0	NaN	NaN	NaN	NaN	0	0	0	0	0.000386007	0	0	0
173	Jiangsu	Changzhou	Prefecture City	4592431		0.833155	0.575927	0.0103325	0.000737321	0.14957	0.0212737	0.00295576	0.000455463	0	0	0	0	0	0	0	0	0.00857535	0.000214228	0	0
174	Jiangsu	Huai'an	Prefecture City	4801662		0.821691	0.538352	0.0264081	0.000701747	0.159356	0.024064	0.000759312	0.000359268	0	0	0	0	0	0	0	0	0.0152293	0.00113502	0	0
175	Jiangsu	Lianyungang	Prefecture City	4393482		0.761756	0.464622	0.0233565	0.00029026	0.202637	0.0355239	0.00351222	0.000314664	0	0	0	0	0	0	0	0	0.00698038	0.0004176	0	0
176	Jiangsu	Nanjing	Prefecture City	8003744		0.860672	0.643346	0.0343476	0.00252251	0.213423	0.033254	0.00654009	0.00107421	0	0	0	0	1.74291e-05	0	0	0	0.0101692	0.00039308	0	0
177	Jiangsu	Nantong	Prefecture City	7283622		0.74009	0.447498	0.0147491	0.001672	0.100214	0.0172755	0.00242089	0.000931823	0	0	0	0	0	0	0	0	0.00425596	0	0	0
178	Jiangsu	Suqian	Prefecture City	4719178		0.852159	0.565263	0.0252865	0.001687	0.186966	0.0291097	0.00167299	0.000677146	0	0	0	0	0	0	0	0	0.00750372	0.000358188	0	0
179	Jiangsu	Suzhou	Prefecture City	10459890		0.762985	0.493282	0.0129288	0.000381789	0.0944088	0.0154319	0.00128319	0.000459489	0	0	0	0	0	0	0	0	0.00911471	0.000572052	3.95238e-06	0
180	Jiangsu	Taizhou	Prefecture City	4618937		0.815154	0.537126	0.0364529	0.00238148	0.175874	0.0321264	0.00412226	0.00208533	0	0	0	0	0	0	0	0	0.00269037	0	0	0
181	Jiangsu	Wuxi	Prefecture City	6374399		0.818055	0.544749	0.00853736	0.000166728	0.131274	0.0202271	0.00105203	0.000115897	0	0	0	0	0	0	0	0	0.0119992	0.000261534	0	0
182	Jiangsu	Xuzhou	Prefecture City	8577225		0.880689	0.617179	0.0220558	0.00197746	0.264245	0.0391415	0.00334026	0.000710374	5.84487e-06	0	0	0	0	0	0	0	0.00810996	6.71829e-05	0	0
183	Jiangsu	Yancheng	Prefecture City	7262200		0.713006	0.410955	0.0182205	0.000560994	0.128474	0.0179261	0.00110212	0.000170551	0	0	0	0	0	0	0	0	0.00603988	0	0	0
184	Jiangsu	Yangzhou	Prefecture City	4460066		0.837181	0.569553	0.0438481	0.00160806	0.188814	0.0336211	0.00278751	0.000847009	0	0	0	0	0	0	0	0	0.00688223	1.22089e-05	0	0
185	Jiangsu	Zhenjiang	Prefecture City	3114105		0.83582	0.602978	0.0341736	0.00188198	0.223878	0.0371438	0.00781077	0.00234521	0	0	0	0	0	0	0	0	0.00416961	1.31354e-05	0	0
186	Jiangxi	Fuzhou	Prefecture City	3912307		0.527741	0.173482	0	0	0.00938847	0	0	0	NaN	NaN	NaN	NaN	0	0	0	0	0	0	0	0
187	Jiangxi	Ganzhou	Prefecture City	8368447		0.523577	0.0883061	0	0	5.32347e-06	0	0	0	NaN	NaN	NaN	NaN	0	0	0	0	0	0	0	0
188	Jiangxi	Ji'an	Prefecture City	4810339		0.641517	0.21458	0	0	0.0114677	8.94498e-06	0	0	NaN	NaN	NaN	NaN	0	0	0	0	0	0	0	0
189	Jiangxi	Jingdezhen	Prefecture City	1587477		0.552389	0.207162	0	0	0.0323795	0	0	0	NaN	NaN	NaN	NaN	0	0	0	0	0	0	0	0
190	Jiangxi	Jiujiang	Prefecture City	4728778		0.621066	0.261826	0.0015058	0	0.0659355	0.00347883	0.000188724	1.80613e-06	0	0	0	0	0	0	0	0	2.69293e-05	0	0	0
191	Jiangxi	Nanchang	Prefecture City	5042566		0.538787	0.237941	0.000270306	0	0.0557691	0.00047004	0	0	0	0	0	0	0	0	0	0	0	0	0	0
192	Jiangxi	Pingxiang	Prefecture City	1854515		0.710877	0.334255	0.000583758	0	0.0413194	0.0025234	0	0	NaN	NaN	NaN	NaN	0	0	0	0	0	0	0	0
193	Jiangxi	Shangrao	Prefecture City	6579747		0.498045	0.182835	7.46003e-07	0	0.0206967	4.47466e-06	0	0	0	0	0	0	0	0	0	0	0	0	0	0
194	Jiangxi	Xinyu	Prefecture City	1138874		0.657671	0.27532	2.23672e-05	0	0.0379311	0.00038035	0	0	NaN	NaN	NaN	NaN	0	0	0	0	0	0	0	0
195	Jiangxi	Yichun	Prefecture City	5419591		0.644894	0.286644	0.000737875	0	0.0533134	0.00177056	0	0	NaN	NaN	NaN	NaN	0	0	0	0	0	0	0	0
196	Jiangxi	Yingtan	Prefecture City	1125156		0.501233	0.180185	0	0	0.0122657	0	0	0	NaN	NaN	NaN	NaN	0	0	0	0	0	0	0	0
197	Jilin	Baicheng	Prefecture City	2032356		0.413382	0.15994	0.00189457	0	0.0448524	0.00328855	0.000293277	5.83224e-06	NaN	NaN	NaN	NaN	0	0	0	0	0.000366674	0	0	0
198	Jilin	Baishan	Prefecture City	1296127		0.381404	0.107931	0	0	0.00392398	0	0	0	NaN	NaN	NaN	NaN	0	0	0	0	0.00188895	0	0	0
199	Jilin	Changchun	Prefecture City	7674439		0.451871	0.184277	0.00842088	0	0.0846429	0.00606631	0.000474467	7.07394e-05	0	0	0	0	0	0	0	0	0.00216553	0	0	0
200	Jilin	Jilin	Prefecture City	4413157		0.398272	0.154638	0.00219214	0	0.0348303	0.00100084	1.40358e-05	5.20202e-07	0	0	0	0	0	0	0	0	0.00527896	9.06892e-05	0	0
201	Jilin	Liaoyuan	Prefecture City	1176239		0.474476	0.170396	0	0	0.0366769	9.64294e-05	0	0	NaN	NaN	NaN	NaN	0	0	0	0	0.00306136	0	0	0
202	Jilin	Siping	Prefecture City	3385156		0.493406	0.190346	0.000907801	0	0.0829825	0.00346911	8.019e-05	0	NaN	NaN	NaN	NaN	0	0	0	0	0.00239456	0	0	0
203	Jilin	Songyuan	Prefecture City	2880086		0.447533	0.180397	0.00490555	0	0.0711351	0.00333856	0.000181127	6.52513e-07	NaN	NaN	NaN	NaN	0	0	0	0	0.000529565	0	0	0
204	Jilin	Tonghua	Prefecture City	2324439		0.482611	0.15855	0	0	0.0102879	0	0	0	NaN	NaN	NaN	NaN	0	0	0	0	0.00219288	0	0	0
205	Jilin	Yanbian Korean	Autonomous Prefecture	2270816		0.35032	0.101597	0.000152973	0	0.0113198	0.000152245	6.16782e-06	0	NaN	NaN	NaN	NaN	0	0	0	0	0.00137871	0	0	0
206	Liaoning	Anshan	Prefecture City	3645884		0.645132	0.356335	0.00766229	4.12727e-05	0.0956169	0.00681899	0.000597784	0.000109493	3.17174e-06	0	0	0	0	0	0	0	0.00465778	0.00094944	0	0
207	Liaoning	Benxi	Prefecture City	1709538		0.529092	0.210043	0.000271915	0	0.0206482	3.63469e-06	0	0	0	0	0	0	0	0	0	0	0.00176881	0	0	0
208	Liaoning	Chaoyang	Prefecture City	3044641		0.627378	0.350949	0.00436973	1.52638e-06	0.151795	0.0100231	0.00299734	0.00201779	0	0	0	0	0	0	0	0	0.0107952	0.00093923	0	0
209	Liaoning	Dalian	Prefecture City	6690432		0.591198	0.268674	0.00283295	0	0.0621298	0.000754835	2.41669e-06	0	0	0	0	0	0	0	0	0	0.000276563	0	0	0
210	Liaoning	Dandong	Prefecture City	2444697		0.578896	0.255669	0.0015632	0	0.0455057	0.00101893	3.05631e-06	0	0	0	0	0	0	0	0	0	0.000263385	0	0	0
211	Liaoning	Fushun	Prefecture City	2138090		0.560087	0.223409	0.000394439	0	0.0367067	0.00123023	0.000113705	0	0	0	0	0	0	0	0	0	0.00379187	7.5405e-05	0	0
212	Liaoning	Fuxin	Prefecture City	1819339		0.596238	0.325647	0.00122581	0	0.132413	0.010829	0.00207605	0.00102527	0	0	0	0	0	0	0	0	0.00996786	0.000420339	0	0
213	Liaoning	Huludao	Prefecture City	2623541		0.626195	0.35094	0.00760774	0	0.145047	0.00975832	0.00234477	0.00134922	0	0	0	0	0	0	0	0	0.00985871	0.0015747	8.85102e-06	0
214	Liaoning	Jinzhou	Prefecture City	3126463		0.632316	0.365938	0.0111731	0	0.10041	0.00757185	0.00182174	0.00109056	0	0	0	0	0	0	0	0	0.014393	0.00233816	0	0
215	Liaoning	Liaoyang	Prefecture City	1858768		0.597633	0.330788	0.0088282	3.72443e-05	0.114274	0.0105712	0.000698492	9.31123e-05	0	0	0	0	0	0	0	0	0.00493477	0.000884266	0	0
216	Liaoning	Panjin	Prefecture City	1392493		0.581363	0.335865	0.0100619	8.74945e-06	0.0649015	0.00328325	0.00043288	9.17543e-05	0	0	0	0	0	0	0	0	0.012548	0.00241634	0	0
217	Liaoning	Shenyang	Prefecture City	8106171		0.624302	0.335497	0.00583761	0	0.120482	0.00713688	0.000175297	0	0	0	0	0	0	0	0	0	0.00764135	0.000634861	0	0
218	Liaoning	Tieling / Yingkou	Prefecture City	5146266		0.543988	0.234054	0.000494143	0	0.0657963	0.00291056	7.70168e-05	0	0	0	0	0	0	0	0	0	0.00514276	0.000346247	0	0	See Footnote 4
219	Nei Mongol	Alxa	League	231334		NaN	NaN	NaN	NaN	0.0748631	0.0267318	0.0123713	0.00701903	NaN	NaN	NaN	NaN	0	0	0	0	0.0005962	0	0	0
220	Nei Mongol	Baotou	Prefecture City	2650364		0.506208	0.134862	0.00260035	0.000465567	0.196935	0.0356299	0.0148917	0.0101995	NaN	NaN	NaN	NaN	0	0	0	0	0.000836819	5.89126e-07	0	0
221	Nei Mongol	Baynnur	Prefecture City	1669915		0.315254	0.0749573	0.00227954	0.00018357	0.11693	0.0242911	0.0110615	0.00618438	NaN	NaN	NaN	NaN	0	0	0	0	0.000135566	0	0	0
222	Nei Mongol	Chifeng	Prefecture City	4341245		0.413897	0.177278	0.000236639	0	0.0819741	0.00810543	0.00224137	0.00106532	NaN	NaN	NaN	NaN	0	0	0	0	0.0011207	4.8525e-06	0	0
223	Nei Mongol	Hohhot	Prefecture City	2866615		0.446076	0.142041	0.00248008	0.000703257	0.165094	0.0290248	0.0128354	0.00806389	0	0	0	0	0	0	0	0	0.00115585	0.000231938	0	0
224	Ningxia Hui	Yinchuan	Prefecture City	1993088		0.511862	0.142848	0.00470537	0.00224515	0.0923356	0.0355372	0.0172993	0.00759082	0	0	0	0	0	0	0	0	0	0	0	0
225	Ningxia Hui	Zhongwei	Prefecture City	1080832		0.659414	0.170523	0.00751604	0.00266303	0.103363	0.0411791	0.0153709	0.00658532	NaN	NaN	NaN	NaN	0	0	0	0	0	0	0	0
226	Paracel Islands	Paracel Islands	Island			NaN	NaN	NaN	NaN	NaN	NaN	NaN	NaN	NaN	NaN	NaN	NaN	NaN	NaN	NaN	NaN	NaN	NaN	NaN	NaN	See Footnote 2
227	Qinghai	Golog Tibetan	Autonomous Prefecture	181682		NaN	NaN	NaN	NaN	NaN	NaN	NaN	NaN	NaN	NaN	NaN	NaN	NaN	NaN	NaN	NaN	0	0	0	0
228	Qinghai	Yushu Tibetan	Autonomous Prefecture	378439		NaN	NaN	NaN	NaN	NaN	NaN	NaN	NaN	NaN	NaN	NaN	NaN	NaN	NaN	NaN	NaN	0	0	0	0
229	Qinghai	Haibei Tibetan	Autonomous Prefecture	273304		0.585658	0.193306	0.0178593	0.00385815	0.146506	0.0542977	0.0278426	0.0172819	NaN	NaN	NaN	NaN	0	0	0	0	0.000633887	0	0	0
230	Qinghai	Haidong	Prefecture	1396845		0.783984	0.327349	0.0147558	0.007143	0.143624	0.0484721	0.0274573	0.0173242	NaN	NaN	NaN	NaN	0	0	0	0	5.03575e-05	0	0	0
231	Qinghai	Hainan Tibetan	Autonomous Prefecture	441691		0.425632	0.14225	0.00690676	0.00109913	0.0822481	0.0249351	0.0128471	0.00757073	NaN	NaN	NaN	NaN	0	0	0	0	0	0	0	0
232	Qinghai	Haixi Mongol and Tibetan	Autonomous Prefecture	489338		NaN	NaN	NaN	NaN	NaN	NaN	NaN	NaN	NaN	NaN	NaN	NaN	NaN	NaN	NaN	NaN	0.000225121	0	0	0
233	Qinghai	Huangnan Tibetan	Autonomous Prefecture	256716		0.593528	0.20716	0.00767701	0.00225782	0.0886386	0.0273459	0.0117548	0.00767089	NaN	NaN	NaN	NaN	0	0	0	0	0	0	0	0
234	Qinghai	Xining	Prefecture City	2208708		0.728982	0.309131	0.0161299	0.00631839	0.152976	0.0484898	0.0295454	0.0217577	0	0	0	0	0	0	0	0	0	0	0	0
235	Shaanxi	Ankang	Prefecture City	2629906		0.766945	0.349472	1.48386e-05	0	0.0445612	0.00511279	0.000574237	6.22305e-05	NaN	NaN	NaN	NaN	0	0	0	0	0	0	0	0
236	Shaanxi	Baoji	Prefecture City	3716737		0.675978	0.289506	0.00319472	9.0171e-07	0.108317	0.0249036	0.00663637	0.00395638	0	0	0	0	0	0	0	0	0	0	0	0
237	Shaanxi	Hanzhong	Prefecture City	3416196		0.763816	0.309773	0.000178054	0	0.0611735	0.00900952	0.0024221	0.00114326	NaN	NaN	NaN	NaN	0	0	0	0	0	0	0	0
238	Shaanxi	Shangluo	Prefecture City	2341742		0.75863	0.373662	3.19015e-05	0	0.079498	0.0133745	0.00158336	0.000162978	NaN	NaN	NaN	NaN	0	0	0	0	1.30893e-05	0	0	0
239	Shaanxi	Tongchuan	Prefecture City	834437		0.622316	0.27202	0.00134749	2.79641e-05	0.142335	0.0327202	0.00834008	0.00245582	0	0	0	0	0	0	0	0	0	0	0	0
240	Shaanxi	Weinan	Prefecture City	5286077		0.740744	0.35079	0.000429674	0	0.135638	0.028771	0.00525984	0.00141142	0	0	0	0	0	0	0	0	2.49736e-06	0	0	0
241	Shaanxi	Xi'an	Prefecture City	8467838		0.694747	0.341207	0.000829158	0	0.163919	0.0305327	0.00700331	0.00267794	0	0	0	0	0	0	0	0	0	0	0	0
242	Shaanxi	Xianyang	Prefecture City	5096001		0.704032	0.335438	0.00102508	4.10237e-06	0.145523	0.0326109	0.0071164	0.00215509	0	0	0	0	0	0	0	0	9.5941e-06	0	0	0
243	Shaanxi	Yan'an	Prefecture City	2187009		0.635966	0.248513	0.000456321	0	0.127559	0.0233185	0.00721415	0.00251848	0	0	0	0	0	0	0	0	0	0	0	0
244	Shaanxi	Yulin	Prefecture City	3351436		0.578784	0.198093	0.0013449	5.64838e-05	0.0855769	0.0210186	0.00653002	0.00181239	NaN	NaN	NaN	NaN	0	0	0	0	0.000263148	0	0	0
245	Shandong	Binzhou	Prefecture	3748474		0.851686	0.616027	0.0276572	9.0353e-05	0.297159	0.0302472	0.00249435	0.000233078	0.00270572	0	0	0	0	0	0	0	0.0245746	0.000483268	0	0
246	Shandong	Dezhou	Prefecture City	5568235		0.937516	0.731603	0.0373967	3.65032e-05	0.40017	0.0445721	0.00175511	0.000245246	0.000426614	0	0	0	0	0	0	0	0.0124869	0.000178605	0	0
247	Shandong	Dongying	Prefecture City	2035338		0.777714	0.528546	0.0183454	9.14194e-05	0.306935	0.0416178	0.00393617	0.00114689	0.00331665	0	0	0	0	0	0	0	0.0812454	0.0128916	1.45229e-05	0
248	Shandong	Heze	Prefecture City	8287693		0.927849	0.653557	0.0247428	0.00128141	0.294171	0.0273697	0.000599901	4.64467e-05	0	0	0	0	0	0	0	0	0.00473567	0	0	0
249	Shandong	Jinan	Prefecture City	6813984		0.923979	0.680269	0.0314611	0.00023568	0.364878	0.0511708	0.00365307	0.000284628	0.00421396	0	0	0	0	0	0	0	0.0153603	0.000545608	0	0
250	Shandong	Jining	Prefecture City	8081905		0.929532	0.690716	0.0232064	0.00238481	0.304658	0.0320236	0.003082	0.00128357	9.89698e-05	0	0	0	0	0	0	0	0.0185877	0.000257704	0	0
251	Shandong	Laiwu	Prefecture City	1298529		0.895065	0.624257	0.0322103	0.00128381	0.270425	0.0299446	0.00264953	7.41158e-05	0.00489174	0	0	0	0	0	0	0	0.00338884	0	0	0
252	Shandong	Liaocheng	Prefecture City	5789863		0.935915	0.725635	0.047202	0.000458103	0.446922	0.0653526	0.00246956	0.000115093	0.000282082	0	0	0	0	0	0	0	0.00150631	0	0	0
253	Shandong	Linyi	Prefecture City	10039440		0.850126	0.604783	0.0323779	0.00115078	0.348682	0.066083	0.010567	0.00241923	0.000123812	0	0	0	0	0	0	0	0.00133679	0	0	0
254	Shandong	Qingdao	Prefecture City	8715087		0.670488	0.366387	0.0039901	0	0.165455	0.0150465	0.000664561	3.05422e-05	4.34178e-06	0	0	0	0	0	0	0	0.0137167	0.0012165	0	0
255	Shandong	Rizhao	Prefecture City	2801013		0.724001	0.436101	0.0139799	0	0.228922	0.0308083	0.00191636	3.77213e-05	0	0	0	0	0	0	0	0	0.00677426	9.09667e-05	0	0
256	Shandong	Tai'an	Prefecture City	5494207		0.897629	0.610687	0.0157851	0.000132342	0.267426	0.0204984	0.0015209	8.16909e-05	9.84079e-05	0	0	0	0	0	0	0	0.000521463	0	0	0
257	Shandong	Weifang	Prefecture City	9086241		0.767656	0.478953	0.0150359	0.000109651	0.286129	0.0438751	0.0039279	0.000620346	0.00240815	0	0	0	0	0	0	0	0.0432761	0.00492597	4.51891e-05	0
258	Shandong	Weihai	Prefecture City	2804771		0.493057	0.198267	0.00108814	0	0.0554916	0.00229867	0	0	0	0	0	0	0	0	0	0	0.0155556	0.00364189	0	0
259	Shandong	Yantai	Prefecture City	6968202		0.622807	0.320276	0.00322439	0	0.12305	0.00517583	0.000343828	1.16e-06	0	0	0	0	0	0	0	0	0.0124234	0.00137904	0	0
260	Shandong	Zaozhuang	Prefecture City	3729140		0.916565	0.71487	0.039415	0.00269383	0.380879	0.0684373	0.00783684	0.00167736	0.00236357	0	0	0	0	0	0	0	0.0346686	0.00110946	0	0
261	Shandong	Zibo	Prefecture City	4530597		0.889862	0.653695	0.0355671	0.00168229	0.356032	0.05827	0.00746156	0.00120689	0.0143432	0	0	0	7.20806e-05	0	0	0	0.0158663	0.00092238	0	0
262	Shanghai	Shanghai	Municipality	23019196		0.592242	0.325135	0.0108357	3.75247e-05	0.0556676	0.0094211	0.000505221	0.000123206	0	0	0	0	0	0	0	0	0.00797836	0.000269192	0	0
263	Shanxi	Changzhi	Prefecture City	3334565		0.866592	0.544733	0.00578742	0	0.183969	0.0057304	0.000271791	1.60176e-05	0	0	0	0	0	0	0	0	0.000461374	0	0	0
264	Shanxi	Datong	Prefecture City	3318054		0.671731	0.361404	0.00591534	0.00014263	0.165768	0.0253902	0.00917914	0.00496028	0	0	0	0	0	0	0	0	0.00549838	6.73006e-05	0	0
265	Shanxi	Jincheng	Prefecture City	2279146		0.859718	0.562893	0.0221844	0.000326979	0.259884	0.0290497	0.00252278	0.000705731	0.000934164	0	0	0	0	0	0	0	0.000991445	0	0	0
266	Shanxi	Jinzhong	Prefecture City	3249425		0.865922	0.576868	0.0103059	0	0.243038	0.0151328	0.00108681	0.000247453	3.58568e-05	0	0	0	0	0	0	0	0.00107072	1.93626e-06	0	0
267	Shanxi	Linfen	Prefecture City	4316610		0.833735	0.502934	0.00270678	0	0.127717	0.0102081	0.00106365	0.000110071	7.49831e-05	0	0	0	0	0	0	0	0	0	0	0
268	Shanxi	Lvliang	Prefecture City	3727068		0.714087	0.343305	0.000592691	0	0.0985553	0.0096809	0.00124147	0.000190026	0.000175589	0	0	0	0	0	0	0	0.000275038	0	0	0
269	Shanxi	Shuozhou	Prefecture City	1714857		0.646002	0.285149	0.00106506	1.5601e-05	0.0893583	0.0157622	0.0062899	0.00338191	0	0	0	0	0	0	0	0	0.00018576	0	0	0
270	Shanxi	Taiyuan	Prefecture City	4201592		0.71901	0.39781	0.00227209	0	0.129182	0.00608157	0.000231435	0	1.32691e-05	0	0	0	0	0	0	0	0.00063773	0	0	0
271	Shanxi	Xinzhou	Prefecture City	3067503		0.716065	0.377965	0.00217258	0	0.0873167	0.00984434	0.00179164	0.00051433	0	0	0	0	0	0	0	0	0.000689104	0	0	0
272	Shanxi	Yangquan	Prefecture City	1368502		0.839302	0.564154	0.0106287	0	0.304769	0.0285928	0.00162864	0.000487737	0	0	0	0	0	0	0	0	0.0008844	0	0	0
273	Shanxi	Yuncheng	Prefecture City	5134779		0.814611	0.467487	0.0030213	4.91375e-05	0.145607	0.0182586	0.00123023	0.000690715	6.84147e-06	0	0	0	0	0	0	0	0.000810632	1.25795e-05	0	0
274	Sichuan	Bazhong	Prefecture City	3283148		0.812334	0.334497	0	0	0.0323485	0.00181847	5.83419e-05	0	NaN	NaN	NaN	NaN	0	0	0	0	0	0	0	0
275	Sichuan	Chengdu	Prefecture City	14047625		0.723375	0.365258	0.00506021	6.14631e-05	0.0958893	0.00311468	0.000152876	1.73279e-05	0	0	0	0	0	0	0	0	0.00247438	5.34749e-05	0	0
276	Sichuan	Dazhou	Prefecture City	5468097		0.805234	0.329749	0	0	0.0137338	7.35386e-05	0	0	NaN	NaN	NaN	NaN	0	0	0	0	0	0	0	0
277	Sichuan	Deyang	Prefecture City	3615758		0.733641	0.372565	0.00366937	0	0.0932488	0.00120933	0	0	0	0	0	0	0	0	0	0	0.00310799	0.00012099	0	0
278	Sichuan	Garzê Tibetan	Autonomous Prefecture	1091872		NaN	NaN	NaN	NaN	NaN	NaN	NaN	NaN	NaN	NaN	NaN	NaN	NaN	NaN	NaN	NaN	0	0	0	0
279	Sichuan	Guang'an	Prefecture City	3205476		0.742865	0.289738	0	0	0.0182803	2.72625e-06	0	0	0	0	0	0	0	0	0	0	0	0	0	0
280	Sichuan	Guangyuan	Prefecture City	2484122		0.806203	0.341881	7.17416e-06	0	0.0505461	0.00284284	9.31366e-05	0	NaN	NaN	NaN	NaN	0	0	0	0	0.00010291	0	0	0
281	Sichuan	Leshan	Prefecture City	3235759		0.761745	0.347519	4.17809e-05	0	0.0674228	2.92824e-05	0	0	NaN	NaN	NaN	NaN	0	0	0	0	0	0	0	0
282	Sichuan	Liangshan Yi	Autonomous Prefecture	4532809		0.596516	0.170303	0	0	0.0130525	2.94676e-07	0	0	NaN	NaN	NaN	NaN	0	0	0	0	0	0	0	0
283	Sichuan	Luzhou	Prefecture City	4218427		0.717991	0.293229	3.60226e-05	0	0.0170416	0	0	0	0	0	0	0	0	0	0	0	0.00156893	3.31508e-05	0	0
284	Sichuan	Meishan	Prefecture City	2950545		0.78172	0.377799	0.00243315	0	0.0949764	0.001912	4.19811e-06	0	0	0	0	0	0	0	0	0	0.000107146	0	0	0
285	Sichuan	Mianyang	Prefecture City	4613871		0.761384	0.344109	0.000415572	0	0.0656354	0.00127418	0	0	0	0	0	0	0	0	0	0	0.00145516	7.94292e-05	0	0
286	Sichuan	Nanchong	Prefecture City	6278614		0.813934	0.394161	5.31672e-05	0	0.052368	9.96062e-05	0	0	0	0	0	0	0	0	0	0	0	0	0	0
287	Sichuan	Neijiang	Prefecture City	1877872		0.801	0.383454	0.00496934	0	0.0849775	0.00389161	7.53767e-05	0	0	0	0	0	0	0	0	0	0	0	0	0	See footnote 1
288	Sichuan	Neijiang	Prefecture City	1.82497e+06		0.803079	0.376702	0.00270206	0	0.0741144	0.00251375	0	0	0	0	0	0	0	0	0	0	0	0	0	0	See footnote 1
289	Sichuan	Ngawa Tibetan and Qiang	Autonomous Prefecture	898708		0.499754	0.174784	0.0012093	1.16501e-05	0.0409756	0.00297415	0.000575071	0.000107696	NaN	NaN	NaN	NaN	0	0	0	0	0.000425347	0	0	0
290	Sichuan	Panzhihua	Prefecture City	1214121		0.569968	0.146281	0	0	0.0352917	0.000180851	0	0	1.22194e-05	0	0	0	0	0	0	0	0	0	0	0
291	Sichuan	Suining	Prefecture City	3252619		0.79382	0.372542	0	0	0.0672442	0	0	0	0	0	0	0	0	0	0	0	0	0	0	0
292	Sichuan	Ya'an	Prefecture City	1507258		0.751551	0.300344	1.82918e-05	0	0.0367901	0	0	0	NaN	NaN	NaN	NaN	0	0	0	0	4.43436e-05	0	0	0
293	Sichuan	Yibin	Prefecture City	4471896		0.716223	0.345328	0.000447735	0	0.0663638	0.000158585	0	0	0	0	0	0	0	0	0	0	0.000269153	0	0	0
294	Sichuan	Zigong	Prefecture City	2678899		0.787617	0.396217	0.00501906	0	0.0920946	0.00339652	8.53357e-05	0	0	0	0	0	0	0	0	0	6.52321e-05	0	0	0
295	Sichuan	Ziyang	Prefecture City	3665057		0.795457	0.369924	0.00181248	4.28498e-06	0.0815529	0.00164989	1.07158e-05	0	0	0	0	0	0	0	0	0	0.000184238	0	0	0
296	Tianjin	Tianjin	Municipality	12938693		0.837709	0.635086	0.0522522	0.000380809	0.286652	0.0302185	0.00446415	0.00210918	0	0	0	0	0	0	0	0	0.0295212	0.00448832	0	0
297	Xinjiang Uygur	Aksu	Prefecture	2370809		NaN	NaN	NaN	NaN	NaN	NaN	NaN	NaN	NaN	NaN	NaN	NaN	NaN	NaN	NaN	NaN	NaN	NaN	NaN	NaN
298	Xinjiang Uygur	Altay	Prefecture	603283		NaN	NaN	NaN	NaN	NaN	NaN	NaN	NaN	NaN	NaN	NaN	NaN	NaN	NaN	NaN	NaN	NaN	NaN	NaN	NaN
299	Xinjiang Uygur	Bayin'gholin Mongol	Autonomous Prefecture	1278486		NaN	NaN	NaN	NaN	NaN	NaN	NaN	NaN	NaN	NaN	NaN	NaN	NaN	NaN	NaN	NaN	NaN	NaN	NaN	NaN
300	Xinjiang Uygur	Börtala Mongol	Autonomous Prefecture	443680		NaN	NaN	NaN	NaN	NaN	NaN	NaN	NaN	NaN	NaN	NaN	NaN	NaN	NaN	NaN	NaN	NaN	NaN	NaN	NaN
301	Xinjiang Uygur	Changji Hui	Autonomous Prefecture	1428587		NaN	NaN	NaN	NaN	NaN	NaN	NaN	NaN	NaN	NaN	NaN	NaN	NaN	NaN	NaN	NaN	NaN	NaN	NaN	NaN
302	Xinjiang Uygur	Hami	Prefecture	572400		NaN	NaN	NaN	NaN	NaN	NaN	NaN	NaN	NaN	NaN	NaN	NaN	NaN	NaN	NaN	NaN	0	0	0	0
303	Xinjiang Uygur	Ili Kazakh	Autonomous Prefecture	2482592		NaN	NaN	NaN	NaN	NaN	NaN	NaN	NaN	NaN	NaN	NaN	NaN	NaN	NaN	NaN	NaN	NaN	NaN	NaN	NaN
304	Xinjiang Uygur	Karamay	Prefecture City	391008		NaN	NaN	NaN	NaN	NaN	NaN	NaN	NaN	NaN	NaN	NaN	NaN	NaN	NaN	NaN	NaN	NaN	NaN	NaN	NaN
305	Xinjiang Uygur	Kashgar	Prefecture	3979321		NaN	NaN	NaN	NaN	NaN	NaN	NaN	NaN	NaN	NaN	NaN	NaN	NaN	NaN	NaN	NaN	NaN	NaN	NaN	NaN
306	Xinjiang Uygur	Khotan	Prefecture	2014362		NaN	NaN	NaN	NaN	NaN	NaN	NaN	NaN	NaN	NaN	NaN	NaN	NaN	NaN	NaN	NaN	NaN	NaN	NaN	NaN
307	Xinjiang Uygur	Kizilsu Kirghiz	Autonomous Prefecture	525570		NaN	NaN	NaN	NaN	NaN	NaN	NaN	NaN	NaN	NaN	NaN	NaN	NaN	NaN	NaN	NaN	NaN	NaN	NaN	NaN
308	Xinjiang Uygur	Shihezi	Prefecture City	770886		NaN	NaN	NaN	NaN	NaN	NaN	NaN	NaN	NaN	NaN	NaN	NaN	NaN	NaN	NaN	NaN	NaN	NaN	NaN	NaN
309	Xinjiang Uygur	Tacheng	Prefecture	1219369		NaN	NaN	NaN	NaN	NaN	NaN	NaN	NaN	NaN	NaN	NaN	NaN	NaN	NaN	NaN	NaN	NaN	NaN	NaN	NaN
310	Xinjiang Uygur	Turfan	Prefecture	622903		NaN	NaN	NaN	NaN	NaN	NaN	NaN	NaN	NaN	NaN	NaN	NaN	NaN	NaN	NaN	NaN	NaN	NaN	NaN	NaN
311	Xinjiang Uygur	Ürümqi	Prefecture City	3112559		NaN	NaN	NaN	NaN	NaN	NaN	NaN	NaN	NaN	NaN	NaN	NaN	NaN	NaN	NaN	NaN	NaN	NaN	NaN	NaN
312	Xizang	Chamdo	Prefecture	657505		NaN	NaN	NaN	NaN	NaN	NaN	NaN	NaN	NaN	NaN	NaN	NaN	NaN	NaN	NaN	NaN	0	0	0	0
313	Xizang	Lhasa	Prefecture City	559423		NaN	NaN	NaN	NaN	NaN	NaN	NaN	NaN	NaN	NaN	NaN	NaN	NaN	NaN	NaN	NaN	NaN	NaN	NaN	NaN
314	Xizang	Nagchu	Prefecture	462381		NaN	NaN	NaN	NaN	NaN	NaN	NaN	NaN	NaN	NaN	NaN	NaN	NaN	NaN	NaN	NaN	NaN	NaN	NaN	NaN
315	Xizang	Ngari	Prefecture	95465		NaN	NaN	NaN	NaN	NaN	NaN	NaN	NaN	NaN	NaN	NaN	NaN	NaN	NaN	NaN	NaN	NaN	NaN	NaN	NaN
316	Xizang	Nyingtri	Prefecture	195109		NaN	NaN	NaN	NaN	NaN	NaN	NaN	NaN	NaN	NaN	NaN	NaN	NaN	NaN	NaN	NaN	0	0	0	0
317	Xizang	Shannan	Prefecture	328990		NaN	NaN	NaN	NaN	NaN	NaN	NaN	NaN	NaN	NaN	NaN	NaN	NaN	NaN	NaN	NaN	NaN	NaN	NaN	NaN
318	Xizang	Shigatse	Prefecture	703292		NaN	NaN	NaN	NaN	NaN	NaN	NaN	NaN	NaN	NaN	NaN	NaN	NaN	NaN	NaN	NaN	NaN	NaN	NaN	NaN
319	Yunnan	Baoshan	Prefecture City	2506491		NaN	NaN	NaN	NaN	NaN	NaN	NaN	NaN	NaN	NaN	NaN	NaN	NaN	NaN	NaN	NaN	0	0	0	0
320	Yunnan	Chuxiong Yi	Autonomous Prefecture	2684169		0.346155	0.0941479	4.16408e-05	0	0.00878358	0	0	0	NaN	NaN	NaN	NaN	0	0	0	0	0	0	0	0
321	Yunnan	Dali Bai	Autonomous Prefecture	3456323		0.218337	0.0426417	0	0	0.00119559	0	0	0	NaN	NaN	NaN	NaN	0	0	0	0	0	0	0	0
322	Yunnan	Dehong Dai and Jingpo	Autonomous Prefecture	1211440		NaN	NaN	NaN	NaN	NaN	NaN	NaN	NaN	NaN	NaN	NaN	NaN	NaN	NaN	NaN	NaN	0	0	0	0
323	Yunnan	Dêqên Tibetan	Autonomous Prefecture	400182		NaN	NaN	NaN	NaN	NaN	NaN	NaN	NaN	NaN	NaN	NaN	NaN	NaN	NaN	NaN	NaN	0	0	0	0
324	Yunnan	Honghe Hani and Yi	Autonomous Prefecture	4500896		0.264639	0.0541303	9.80163e-05	0	0.00198182	1.2304e-05	0	0	NaN	NaN	NaN	NaN	0	0	0	0	0	0	0	0
325	Yunnan	Kunming	Prefecture City	6432209		0.351529	0.0998712	7.29558e-05	0	0.00848098	1.78401e-05	0	0	0	0	0	0	0	0	0	0	3.28963e-05	0	0	0
326	Yunnan	Lijiang	Prefecture City	1244769		0.489231	0.0962404	0	0	0.00713631	0	0	0	NaN	NaN	NaN	NaN	0	0	0	0	0	0	0	0
327	Yunnan	Lincang	Prefecture City	2429497		NaN	NaN	NaN	NaN	NaN	NaN	NaN	NaN	NaN	NaN	NaN	NaN	NaN	NaN	NaN	NaN	0	0	0	0
328	Yunnan	Nujiang Lisu	Autonomous Prefecture	534337		NaN	NaN	NaN	NaN	NaN	NaN	NaN	NaN	NaN	NaN	NaN	NaN	NaN	NaN	NaN	NaN	0	0	0	0
329	Yunnan	Pu'er	Prefecture City	2542898		NaN	NaN	NaN	NaN	0.000699302	0	0	0	NaN	NaN	NaN	NaN	0	0	0	0	0	0	0	0
330	Yunnan	Qujing	Prefecture City	5855055		0.444367	0.100583	1.23532e-06	0	0.00274806	0	0	0	NaN	NaN	NaN	NaN	0	0	0	0	0.000768273	0	0	0
331	Yunnan	Wenshan Zhuang and Miao	Autonomous Prefecture	3517946		0.378308	0.041955	0	0	0.000101293	0	0	0	NaN	NaN	NaN	NaN	0	0	0	0	0	0	0	0
332	Yunnan	Xishuangbanna Dai	Autonomous Prefecture	1133515		NaN	NaN	NaN	NaN	NaN	NaN	NaN	NaN	NaN	NaN	NaN	NaN	0	0	0	0	0	0	0	0
333	Yunnan	Yuxi	Prefecture City	2303518		0.248318	0.0814367	0.000620106	8.26093e-06	0.00799918	0.000275063	0	0	0	0	0	0	0	0	0	0	2.7127e-05	0	0	0
334	Yunnan	Zhaotong	Prefecture City	5213521		0.686034	0.236848	0	0	0.014895	7.59036e-07	0	0	NaN	NaN	NaN	NaN	0	0	0	0	0	0	0	0
335	Zhejiang	Hangzhou	Prefecture City	8700373		0.612107	0.319168	0.00166205	0	0.0688677	0.00141865	1.68166e-05	0	0	0	0	0	0	0	0	0	0.00412789	7.51989e-05	0	0
336	Zhejiang	Huzhou	Prefecture City	2893542		0.748496	0.445212	0.00352597	1.18426e-05	0.0804629	0.00436643	0.000121503	0	0	0	0	0	0	0	0	0	0.00579578	0.000270079	0	0
337	Zhejiang	Jiaxing	Prefecture City	4501657		0.605689	0.321114	0.00570269	4.31859e-06	0.0552475	0.00873884	0.00066904	9.05963e-05	0	0	0	0	0	0	0	0	0.0270403	0.00303011	0	0
338	Zhejiang	Jinhua	Prefecture City	5361572		0.5618	0.27923	0.00119241	0	0.0486014	4.89325e-05	0	0	0	0	0	0	0	0	0	0	0.00390819	3.31694e-05	0	0
339	Zhejiang	Lishui	Prefecture City	2116957		0.383078	0.121632	4.88337e-05	0	0.00429936	5.98587e-06	0	0	0	0	0	0	0	0	0	0	0.000191493	0	0	0
340	Zhejiang	Ningbo	Prefecture City	7605689		0.4646	0.213551	0.00202896	0	0.0308259	0.00113262	0	0	4.04496e-05	0	0	0	0	0	0	0	0.0125637	0.00130339	0	0
341	Zhejiang	Quzhou	Prefecture City	2122661		0.531483	0.257536	0.000314229	0	0.0343581	0.000329225	0	0	0	0	0	0	0	0	0	0	0.000989833	0	0	0
342	Zhejiang	Shaoxing	Prefecture City	4912239		0.568119	0.311646	0.00437824	0	0.0680816	0.0015436	0	0	0	0	0	0	0	0	0	0	0.0107113	0.000401348	0	0
343	Zhejiang	Taizhou	Prefecture City	5968838		0.425619	0.158478	0.000355922	0	0.0152596	6.14195e-05	0	0	0	0	0	0	0	0	0	0	0.00251932	0.000445357	0	0
344	Zhejiang	Wenzhou	Prefecture City	9122102		0.401222	0.111565	0	0	0.00796733	1.53008e-06	0	0	0	0	0	0	0	0	0	0	0.000496525	0	0	0
345	Zhejiang	Zhoushan	Prefecture City	1121261		0.308601	0.108862	0.00092722	0	0.00995484	0	0	0	0	0	0	0	0	0	0	0	0.00333772	0.000146801	0	0
	Footnotes
1	Due to an error in GADM, Neijiang is broken into two "prefectures", one of which (index 288)
	encompasses the counties of Zizhong and Longchan, and other of which encompasses the
	remainder of the true prefecture. The 2010 population for Neijiang was divided amongst
	the subunits in proportion to a 2004 estimate of respective county populations.
2	GADM includes a prefecture-level division for the Paracel Islands, a territory in
	the South China Sea controlled by China. This is not traditionally administered as
	a prefecture by China and was not included as a distinct area in the 2010 census.
3	Xiantao, Tianmen, Qianjiang, and Shennongjia were listed as a single entity in the
	2010 census and are not individually considered prefectures. The 2010 population was
	divided amongst them based on older estimates.
4	Due to an error in GADM, Tieling and Yingkou are processed as one prefecture rather
	than two distinct prefectures.
5	Chaohu Prefecture was dissolved in 2011, with parts being divided amongst three other
	prefectures. This change is not reflected in the GADM. The population used here
	is an estimate based on values reported prior to dissolution.
6	Zhangjiakou Prefecture includes Zhangjiakou City. As discussed in the supplemental material,
	Zhangjiakou City has in implausbily low PM2.5 concentrations and fluxes.

## Sheet: Table S2 E. Int. Mortality Risk
	Table S2-E
	Integrated Exposure Response Function Relative Risk
	The following table is adapted from Burnett et al. 2014, and provides relative mortality risk for various diseases as a function of PM2.5 concentration
	These values are used to calculate the total mortalty in Table S4. Only the age-invariant values were included here as we did not try to model the
	age structure of the Chinese population.
	Relative Risk
	ALRI			COPD			Ischaemic Heart Disease			Lung Cancer			Stroke
PM2.5	Best	Low	High	Best	Low	High	Best	Low	High	Best	Low	High	Best	Low	High
1	1	1	1	1	1	1	1	1	1	1	1	1	1	1	1
2	1	1	1	1	1	1	1	1	1	1	1	1	1	1	1
3	1	1	1	1	1	1	1	1	1	1	1	1	1	1	1
4	1	1	1	1	1	1	1	1	1	1	1	1	1	1	1
5	1	1	1	1	1	1	1	1	1	1	1	1	1	1	1
6	1	1	1	1	1	1	1	1	1.04	1	1	1	1	1	1
7	1	1	1.02	1	1	1.03	1.02	1	1.11	1.01	1	1.03	1	1	1.05
8	1.01	1	1.04	1.01	1	1.05	1.05	1	1.15	1.01	1	1.05	1.01	1	1.08
9	1.02	1	1.05	1.02	1	1.06	1.09	1.01	1.17	1.03	1	1.07	1.02	1	1.09
10	1.02	1	1.07	1.03	1.01	1.08	1.11	1.04	1.19	1.04	1	1.09	1.04	1	1.11
11	1.03	1.01	1.08	1.04	1.01	1.09	1.12	1.06	1.2	1.05	1.01	1.1	1.05	1.01	1.13
12	1.04	1.01	1.09	1.05	1.01	1.1	1.14	1.07	1.21	1.06	1.01	1.12	1.07	1.02	1.14
13	1.05	1.01	1.11	1.06	1.02	1.11	1.15	1.09	1.22	1.07	1.01	1.13	1.08	1.03	1.15
14	1.06	1.02	1.12	1.06	1.02	1.13	1.16	1.1	1.23	1.08	1.01	1.15	1.1	1.05	1.17
15	1.07	1.03	1.13	1.07	1.02	1.14	1.17	1.11	1.25	1.09	1.01	1.16	1.12	1.06	1.19
16	1.08	1.03	1.15	1.08	1.02	1.15	1.18	1.11	1.25	1.09	1.02	1.18	1.14	1.06	1.22
17	1.09	1.04	1.16	1.08	1.03	1.15	1.19	1.12	1.26	1.1	1.02	1.19	1.16	1.07	1.25
18	1.1	1.05	1.17	1.09	1.03	1.16	1.2	1.13	1.28	1.11	1.02	1.2	1.18	1.08	1.3
19	1.11	1.05	1.19	1.09	1.03	1.17	1.2	1.13	1.29	1.12	1.02	1.21	1.2	1.08	1.34
20	1.12	1.06	1.2	1.1	1.03	1.18	1.21	1.14	1.3	1.12	1.02	1.22	1.22	1.08	1.4
21	1.13	1.07	1.21	1.1	1.04	1.19	1.22	1.14	1.31	1.13	1.02	1.23	1.24	1.09	1.46
22	1.14	1.08	1.22	1.11	1.04	1.2	1.23	1.15	1.33	1.14	1.03	1.24	1.26	1.09	1.52
23	1.15	1.08	1.23	1.11	1.04	1.2	1.23	1.15	1.35	1.14	1.03	1.26	1.28	1.09	1.58
24	1.17	1.09	1.25	1.12	1.04	1.21	1.24	1.16	1.36	1.15	1.03	1.27	1.31	1.1	1.61
25	1.18	1.1	1.26	1.12	1.04	1.22	1.25	1.16	1.38	1.16	1.03	1.28	1.33	1.1	1.67
26	1.19	1.11	1.27	1.13	1.05	1.22	1.25	1.16	1.39	1.16	1.03	1.29	1.35	1.1	1.71
27	1.2	1.12	1.28	1.13	1.05	1.23	1.26	1.17	1.4	1.17	1.03	1.3	1.37	1.11	1.73
28	1.21	1.13	1.3	1.14	1.05	1.24	1.26	1.17	1.42	1.18	1.04	1.31	1.39	1.11	1.76
29	1.22	1.14	1.31	1.14	1.05	1.24	1.27	1.17	1.44	1.18	1.04	1.32	1.41	1.11	1.78
30	1.23	1.15	1.32	1.15	1.05	1.25	1.27	1.18	1.45	1.19	1.04	1.33	1.42	1.11	1.79
31	1.24	1.16	1.34	1.15	1.06	1.26	1.28	1.18	1.47	1.19	1.04	1.34	1.44	1.12	1.8
32	1.26	1.17	1.35	1.15	1.06	1.27	1.29	1.18	1.48	1.2	1.04	1.34	1.46	1.12	1.81
33	1.27	1.17	1.37	1.16	1.06	1.27	1.29	1.18	1.5	1.21	1.04	1.35	1.48	1.12	1.83
34	1.28	1.18	1.39	1.16	1.06	1.28	1.3	1.19	1.51	1.21	1.05	1.36	1.5	1.12	1.84
35	1.29	1.19	1.4	1.17	1.06	1.28	1.3	1.19	1.52	1.22	1.05	1.37	1.51	1.13	1.86
36	1.3	1.19	1.42	1.17	1.07	1.29	1.3	1.19	1.53	1.22	1.05	1.38	1.53	1.13	1.88
37	1.31	1.2	1.44	1.17	1.07	1.3	1.31	1.2	1.55	1.23	1.05	1.39	1.54	1.13	1.9
38	1.33	1.21	1.46	1.18	1.07	1.3	1.31	1.2	1.56	1.23	1.05	1.4	1.56	1.13	1.93
39	1.34	1.22	1.47	1.18	1.07	1.31	1.32	1.2	1.57	1.24	1.06	1.41	1.57	1.14	1.95
40	1.35	1.22	1.49	1.19	1.07	1.32	1.32	1.2	1.59	1.25	1.06	1.41	1.59	1.14	1.98
41	1.36	1.23	1.51	1.19	1.08	1.32	1.33	1.21	1.6	1.25	1.06	1.42	1.6	1.14	2
42	1.37	1.23	1.53	1.19	1.08	1.33	1.33	1.21	1.61	1.26	1.06	1.43	1.61	1.14	2.02
43	1.38	1.24	1.55	1.2	1.08	1.34	1.33	1.21	1.62	1.26	1.06	1.44	1.63	1.15	2.03
44	1.4	1.25	1.56	1.2	1.08	1.34	1.34	1.21	1.63	1.27	1.06	1.45	1.64	1.15	2.05
45	1.41	1.25	1.58	1.2	1.08	1.35	1.34	1.21	1.64	1.27	1.07	1.45	1.65	1.15	2.07
46	1.42	1.26	1.6	1.21	1.09	1.35	1.35	1.22	1.65	1.28	1.07	1.46	1.66	1.15	2.09
47	1.43	1.27	1.62	1.21	1.09	1.36	1.35	1.22	1.66	1.28	1.07	1.47	1.68	1.15	2.11
48	1.44	1.27	1.64	1.22	1.09	1.36	1.35	1.22	1.68	1.29	1.07	1.48	1.69	1.16	2.12
49	1.46	1.28	1.66	1.22	1.09	1.37	1.36	1.22	1.69	1.29	1.07	1.48	1.7	1.16	2.13
50	1.47	1.29	1.68	1.22	1.09	1.37	1.36	1.22	1.7	1.3	1.08	1.49	1.71	1.16	2.15
51	1.48	1.29	1.69	1.23	1.1	1.37	1.36	1.23	1.71	1.3	1.08	1.5	1.72	1.16	2.16
52	1.49	1.3	1.71	1.23	1.1	1.38	1.37	1.23	1.72	1.31	1.08	1.51	1.73	1.16	2.17
53	1.5	1.3	1.73	1.23	1.1	1.38	1.37	1.23	1.73	1.31	1.08	1.51	1.73	1.17	2.19
54	1.51	1.31	1.75	1.24	1.1	1.39	1.37	1.23	1.74	1.32	1.08	1.52	1.74	1.17	2.2
55	1.53	1.31	1.77	1.24	1.1	1.39	1.38	1.23	1.75	1.32	1.08	1.53	1.75	1.17	2.21
56	1.54	1.32	1.79	1.24	1.1	1.4	1.38	1.24	1.76	1.33	1.09	1.54	1.76	1.17	2.21
57	1.55	1.33	1.81	1.25	1.11	1.4	1.38	1.24	1.77	1.33	1.09	1.54	1.77	1.17	2.22
58	1.56	1.33	1.83	1.25	1.11	1.41	1.39	1.24	1.78	1.34	1.09	1.55	1.77	1.17	2.23
59	1.57	1.34	1.85	1.25	1.11	1.41	1.39	1.24	1.79	1.34	1.09	1.56	1.78	1.17	2.24
60	1.58	1.34	1.87	1.26	1.11	1.42	1.39	1.24	1.8	1.35	1.09	1.56	1.79	1.17	2.25
61	1.59	1.34	1.89	1.26	1.11	1.42	1.4	1.25	1.81	1.35	1.09	1.57	1.79	1.18	2.26
62	1.61	1.35	1.91	1.26	1.12	1.43	1.4	1.25	1.82	1.36	1.1	1.58	1.8	1.18	2.26
63	1.62	1.35	1.93	1.27	1.12	1.43	1.4	1.25	1.83	1.36	1.1	1.58	1.81	1.18	2.27
64	1.63	1.36	1.95	1.27	1.12	1.44	1.4	1.25	1.83	1.37	1.1	1.59	1.81	1.18	2.27
65	1.64	1.36	1.96	1.27	1.12	1.44	1.41	1.25	1.84	1.37	1.1	1.6	1.82	1.18	2.27
66	1.65	1.37	1.98	1.27	1.12	1.45	1.41	1.25	1.85	1.38	1.1	1.6	1.82	1.18	2.28
67	1.66	1.37	2	1.28	1.12	1.45	1.41	1.25	1.86	1.38	1.11	1.61	1.83	1.19	2.28
68	1.67	1.38	2.02	1.28	1.13	1.45	1.42	1.26	1.87	1.39	1.11	1.62	1.83	1.19	2.29
69	1.68	1.38	2.04	1.28	1.13	1.46	1.42	1.26	1.87	1.39	1.11	1.62	1.84	1.19	2.29
70	1.7	1.39	2.05	1.29	1.13	1.46	1.42	1.26	1.88	1.4	1.11	1.63	1.84	1.19	2.3
71	1.71	1.39	2.07	1.29	1.13	1.47	1.42	1.26	1.89	1.4	1.11	1.64	1.85	1.19	2.3
72	1.72	1.39	2.09	1.29	1.13	1.47	1.43	1.26	1.89	1.4	1.11	1.64	1.85	1.19	2.31
73	1.73	1.4	2.11	1.3	1.13	1.48	1.43	1.26	1.9	1.41	1.12	1.65	1.86	1.2	2.31
74	1.74	1.4	2.13	1.3	1.14	1.48	1.43	1.27	1.91	1.41	1.12	1.66	1.86	1.2	2.32
75	1.75	1.41	2.15	1.3	1.14	1.48	1.43	1.27	1.91	1.42	1.12	1.66	1.87	1.2	2.32
76	1.76	1.41	2.17	1.31	1.14	1.49	1.44	1.27	1.92	1.42	1.12	1.67	1.87	1.2	2.32
77	1.77	1.42	2.18	1.31	1.14	1.49	1.44	1.27	1.92	1.43	1.12	1.68	1.87	1.2	2.32
78	1.78	1.42	2.2	1.31	1.14	1.5	1.44	1.27	1.93	1.43	1.13	1.68	1.88	1.2	2.32
79	1.79	1.42	2.22	1.31	1.14	1.5	1.44	1.27	1.94	1.44	1.13	1.69	1.88	1.21	2.32
80	1.8	1.43	2.24	1.32	1.15	1.5	1.44	1.27	1.94	1.44	1.13	1.69	1.88	1.21	2.33
81	1.81	1.43	2.26	1.32	1.15	1.51	1.45	1.27	1.95	1.44	1.13	1.7	1.89	1.21	2.33
82	1.82	1.44	2.28	1.32	1.15	1.51	1.45	1.28	1.95	1.45	1.13	1.71	1.89	1.21	2.33
83	1.83	1.44	2.3	1.33	1.15	1.51	1.45	1.28	1.96	1.45	1.13	1.71	1.89	1.21	2.33
84	1.84	1.45	2.32	1.33	1.15	1.52	1.45	1.28	1.96	1.46	1.14	1.72	1.9	1.21	2.33
85	1.86	1.45	2.34	1.33	1.15	1.52	1.46	1.28	1.97	1.46	1.14	1.72	1.9	1.21	2.34
86	1.87	1.46	2.35	1.33	1.16	1.53	1.46	1.28	1.97	1.47	1.14	1.73	1.9	1.21	2.34
87	1.88	1.46	2.37	1.34	1.16	1.53	1.46	1.28	1.98	1.47	1.14	1.73	1.91	1.22	2.34
88	1.89	1.46	2.39	1.34	1.16	1.54	1.46	1.28	1.98	1.48	1.14	1.74	1.91	1.22	2.34
89	1.9	1.47	2.41	1.34	1.16	1.54	1.46	1.28	1.98	1.48	1.14	1.75	1.91	1.22	2.35
90	1.9	1.47	2.42	1.35	1.16	1.54	1.47	1.29	1.99	1.48	1.15	1.75	1.91	1.22	2.35
91	1.91	1.48	2.44	1.35	1.16	1.55	1.47	1.29	1.99	1.49	1.15	1.76	1.92	1.22	2.35
92	1.92	1.48	2.45	1.35	1.17	1.55	1.47	1.29	2	1.49	1.15	1.76	1.92	1.22	2.35
93	1.93	1.49	2.47	1.35	1.17	1.55	1.47	1.29	2	1.5	1.15	1.77	1.92	1.22	2.35
94	1.94	1.49	2.49	1.36	1.17	1.56	1.47	1.29	2.01	1.5	1.15	1.77	1.92	1.22	2.35
95	1.95	1.5	2.51	1.36	1.17	1.56	1.48	1.29	2.01	1.51	1.16	1.78	1.93	1.23	2.36
96	1.96	1.5	2.53	1.36	1.17	1.57	1.48	1.29	2.01	1.51	1.16	1.79	1.93	1.23	2.36
97	1.97	1.5	2.54	1.37	1.17	1.57	1.48	1.29	2.02	1.51	1.16	1.79	1.93	1.23	2.36
98	1.98	1.51	2.56	1.37	1.18	1.57	1.48	1.3	2.02	1.52	1.16	1.8	1.93	1.23	2.36
99	1.99	1.51	2.57	1.37	1.18	1.58	1.48	1.3	2.03	1.52	1.16	1.8	1.93	1.23	2.36
100	2	1.51	2.59	1.37	1.18	1.58	1.49	1.3	2.03	1.53	1.16	1.81	1.94	1.23	2.36
101	2.01	1.52	2.6	1.38	1.18	1.59	1.49	1.3	2.03	1.53	1.17	1.81	1.94	1.23	2.36
102	2.02	1.52	2.62	1.38	1.18	1.59	1.49	1.3	2.04	1.53	1.17	1.82	1.94	1.23	2.36
103	2.03	1.52	2.63	1.38	1.18	1.59	1.49	1.3	2.04	1.54	1.17	1.83	1.94	1.24	2.36
104	2.04	1.53	2.65	1.38	1.19	1.6	1.49	1.3	2.04	1.54	1.17	1.83	1.94	1.24	2.37
105	2.04	1.53	2.66	1.39	1.19	1.6	1.49	1.3	2.05	1.55	1.17	1.84	1.95	1.24	2.37
106	2.05	1.54	2.68	1.39	1.19	1.61	1.5	1.31	2.05	1.55	1.18	1.84	1.95	1.24	2.37
107	2.06	1.54	2.7	1.39	1.19	1.61	1.5	1.31	2.05	1.56	1.18	1.85	1.95	1.24	2.37
108	2.07	1.54	2.72	1.4	1.19	1.61	1.5	1.31	2.06	1.56	1.18	1.85	1.95	1.24	2.37
109	2.08	1.55	2.73	1.4	1.19	1.62	1.5	1.31	2.06	1.56	1.18	1.86	1.95	1.24	2.37
110	2.09	1.55	2.75	1.4	1.19	1.62	1.5	1.31	2.06	1.57	1.18	1.86	1.95	1.24	2.37
111	2.1	1.56	2.76	1.4	1.2	1.63	1.5	1.31	2.07	1.57	1.18	1.87	1.96	1.24	2.37
112	2.11	1.56	2.78	1.41	1.2	1.63	1.51	1.31	2.07	1.58	1.19	1.87	1.96	1.25	2.38
113	2.11	1.56	2.79	1.41	1.2	1.63	1.51	1.31	2.07	1.58	1.19	1.88	1.96	1.25	2.38
114	2.12	1.57	2.81	1.41	1.2	1.64	1.51	1.31	2.07	1.58	1.19	1.89	1.96	1.25	2.38
115	2.13	1.57	2.82	1.41	1.2	1.64	1.51	1.31	2.08	1.59	1.19	1.89	1.96	1.25	2.38
116	2.14	1.57	2.83	1.42	1.2	1.65	1.51	1.32	2.08	1.59	1.19	1.9	1.96	1.25	2.38
117	2.15	1.57	2.84	1.42	1.21	1.65	1.51	1.32	2.08	1.6	1.2	1.9	1.96	1.25	2.38
118	2.15	1.58	2.85	1.42	1.21	1.65	1.51	1.32	2.09	1.6	1.2	1.91	1.97	1.25	2.38
119	2.16	1.58	2.86	1.42	1.21	1.66	1.52	1.32	2.09	1.6	1.2	1.91	1.97	1.25	2.38
120	2.17	1.58	2.88	1.43	1.21	1.66	1.52	1.32	2.09	1.61	1.2	1.92	1.97	1.25	2.38
121	2.18	1.59	2.89	1.43	1.21	1.66	1.52	1.32	2.09	1.61	1.2	1.92	1.97	1.26	2.38
122	2.19	1.59	2.9	1.43	1.21	1.67	1.52	1.32	2.1	1.62	1.2	1.93	1.97	1.26	2.38
123	2.19	1.6	2.91	1.43	1.21	1.67	1.52	1.32	2.1	1.62	1.21	1.93	1.97	1.26	2.38
124	2.2	1.6	2.92	1.44	1.22	1.68	1.52	1.32	2.1	1.62	1.21	1.94	1.97	1.26	2.38
125	2.21	1.6	2.93	1.44	1.22	1.68	1.52	1.32	2.1	1.63	1.21	1.95	1.97	1.26	2.38
126	2.22	1.61	2.95	1.44	1.22	1.68	1.53	1.33	2.1	1.63	1.21	1.95	1.98	1.26	2.38
127	2.22	1.61	2.96	1.44	1.22	1.69	1.53	1.33	2.1	1.63	1.21	1.96	1.98	1.26	2.38
128	2.23	1.61	2.97	1.45	1.22	1.69	1.53	1.33	2.11	1.64	1.21	1.96	1.98	1.26	2.39
129	2.24	1.62	2.99	1.45	1.22	1.69	1.53	1.33	2.11	1.64	1.22	1.97	1.98	1.26	2.39
130	2.24	1.62	3	1.45	1.22	1.7	1.53	1.33	2.11	1.65	1.22	1.97	1.98	1.26	2.39
131	2.25	1.62	3.02	1.45	1.23	1.7	1.53	1.33	2.11	1.65	1.22	1.98	1.98	1.26	2.39
132	2.26	1.63	3.03	1.46	1.23	1.7	1.53	1.33	2.11	1.65	1.22	1.98	1.98	1.27	2.39
133	2.27	1.63	3.04	1.46	1.23	1.71	1.54	1.33	2.11	1.66	1.22	1.99	1.98	1.27	2.39
134	2.27	1.63	3.05	1.46	1.23	1.71	1.54	1.33	2.12	1.66	1.23	1.99	1.98	1.27	2.39
135	2.28	1.64	3.06	1.46	1.23	1.71	1.54	1.33	2.12	1.67	1.23	2	1.99	1.27	2.39
136	2.29	1.64	3.07	1.47	1.23	1.72	1.54	1.33	2.12	1.67	1.23	2	1.99	1.27	2.39
137	2.29	1.65	3.08	1.47	1.24	1.72	1.54	1.33	2.12	1.67	1.23	2.01	1.99	1.27	2.39
138	2.3	1.65	3.09	1.47	1.24	1.72	1.54	1.34	2.12	1.68	1.23	2.01	1.99	1.27	2.39
139	2.31	1.65	3.09	1.47	1.24	1.73	1.54	1.34	2.13	1.68	1.23	2.02	1.99	1.27	2.39
140	2.31	1.66	3.1	1.48	1.24	1.73	1.54	1.34	2.13	1.68	1.24	2.03	1.99	1.27	2.39
141	2.32	1.66	3.11	1.48	1.24	1.73	1.55	1.34	2.13	1.69	1.24	2.03	1.99	1.27	2.39
142	2.33	1.66	3.12	1.48	1.24	1.74	1.55	1.34	2.13	1.69	1.24	2.04	1.99	1.27	2.4
143	2.33	1.67	3.13	1.48	1.24	1.74	1.55	1.34	2.13	1.7	1.24	2.04	1.99	1.27	2.4
144	2.34	1.67	3.14	1.48	1.25	1.75	1.55	1.34	2.13	1.7	1.24	2.05	1.99	1.28	2.4
145	2.35	1.67	3.15	1.49	1.25	1.75	1.55	1.34	2.13	1.7	1.25	2.05	1.99	1.28	2.4
146	2.35	1.67	3.16	1.49	1.25	1.75	1.55	1.34	2.13	1.71	1.25	2.06	2	1.28	2.4
147	2.36	1.68	3.17	1.49	1.25	1.76	1.55	1.34	2.13	1.71	1.25	2.06	2	1.28	2.4
148	2.36	1.68	3.18	1.49	1.25	1.76	1.55	1.34	2.14	1.71	1.25	2.07	2	1.28	2.4
149	2.37	1.68	3.18	1.5	1.25	1.76	1.56	1.34	2.14	1.72	1.25	2.07	2	1.28	2.4
150	2.38	1.69	3.19	1.5	1.25	1.77	1.56	1.35	2.14	1.72	1.25	2.08	2	1.28	2.4
151	2.38	1.69	3.2	1.5	1.26	1.77	1.56	1.35	2.14	1.73	1.26	2.08	2	1.28	2.4
152	2.39	1.69	3.2	1.5	1.26	1.77	1.56	1.35	2.14	1.73	1.26	2.09	2	1.28	2.4
153	2.39	1.7	3.21	1.51	1.26	1.78	1.56	1.35	2.15	1.73	1.26	2.09	2	1.28	2.4
154	2.4	1.7	3.22	1.51	1.26	1.78	1.56	1.35	2.15	1.74	1.26	2.1	2	1.29	2.4
155	2.41	1.7	3.22	1.51	1.26	1.79	1.56	1.35	2.15	1.74	1.26	2.1	2	1.29	2.4
156	2.41	1.71	3.23	1.51	1.26	1.79	1.56	1.35	2.15	1.74	1.26	2.11	2	1.29	2.4
157	2.42	1.71	3.24	1.52	1.27	1.79	1.56	1.35	2.15	1.75	1.27	2.11	2	1.29	2.4
158	2.42	1.71	3.24	1.52	1.27	1.8	1.57	1.35	2.15	1.75	1.27	2.12	2	1.29	2.4
159	2.43	1.72	3.25	1.52	1.27	1.8	1.57	1.35	2.16	1.76	1.27	2.12	2	1.29	2.4
160	2.43	1.72	3.25	1.52	1.27	1.8	1.57	1.35	2.16	1.76	1.27	2.13	2.01	1.29	2.4
161	2.44	1.72	3.26	1.52	1.27	1.81	1.57	1.35	2.16	1.76	1.27	2.13	2.01	1.29	2.4
162	2.45	1.72	3.26	1.53	1.27	1.81	1.57	1.35	2.16	1.77	1.28	2.13	2.01	1.29	2.4
163	2.45	1.73	3.27	1.53	1.27	1.81	1.57	1.35	2.16	1.77	1.28	2.14	2.01	1.29	2.4
164	2.46	1.73	3.28	1.53	1.28	1.82	1.57	1.36	2.16	1.77	1.28	2.14	2.01	1.3	2.4
165	2.46	1.73	3.29	1.53	1.28	1.82	1.57	1.36	2.16	1.78	1.28	2.15	2.01	1.3	2.41
166	2.47	1.73	3.3	1.54	1.28	1.82	1.57	1.36	2.16	1.78	1.28	2.15	2.01	1.3	2.41
167	2.47	1.74	3.31	1.54	1.28	1.83	1.58	1.36	2.16	1.78	1.28	2.16	2.01	1.3	2.41
168	2.48	1.74	3.31	1.54	1.28	1.83	1.58	1.36	2.16	1.79	1.29	2.16	2.01	1.3	2.41
169	2.48	1.74	3.32	1.54	1.28	1.83	1.58	1.36	2.16	1.79	1.29	2.17	2.01	1.3	2.41
170	2.49	1.75	3.33	1.54	1.29	1.83	1.58	1.36	2.16	1.8	1.29	2.17	2.01	1.3	2.41
171	2.49	1.75	3.34	1.55	1.29	1.84	1.58	1.36	2.16	1.8	1.29	2.18	2.01	1.3	2.41
172	2.5	1.75	3.34	1.55	1.29	1.84	1.58	1.36	2.17	1.8	1.29	2.18	2.01	1.3	2.41
173	2.5	1.75	3.35	1.55	1.29	1.84	1.58	1.36	2.17	1.81	1.3	2.19	2.01	1.3	2.41
174	2.51	1.76	3.36	1.55	1.29	1.85	1.58	1.36	2.17	1.81	1.3	2.19	2.01	1.3	2.41
175	2.51	1.76	3.37	1.56	1.29	1.85	1.58	1.36	2.17	1.81	1.3	2.2	2.01	1.3	2.41
176	2.52	1.76	3.37	1.56	1.29	1.85	1.58	1.36	2.17	1.82	1.3	2.2	2.01	1.31	2.41
177	2.52	1.77	3.38	1.56	1.3	1.86	1.59	1.37	2.17	1.82	1.3	2.2	2.02	1.31	2.41
178	2.53	1.77	3.39	1.56	1.3	1.86	1.59	1.37	2.17	1.82	1.3	2.21	2.02	1.31	2.41
179	2.53	1.77	3.39	1.56	1.3	1.86	1.59	1.37	2.17	1.83	1.31	2.21	2.02	1.31	2.41
180	2.53	1.77	3.4	1.57	1.3	1.86	1.59	1.37	2.17	1.83	1.31	2.22	2.02	1.31	2.41
181	2.54	1.78	3.41	1.57	1.3	1.87	1.59	1.37	2.17	1.83	1.31	2.22	2.02	1.31	2.41
182	2.54	1.78	3.41	1.57	1.3	1.87	1.59	1.37	2.17	1.84	1.31	2.23	2.02	1.31	2.41
183	2.55	1.78	3.42	1.57	1.3	1.87	1.59	1.37	2.17	1.84	1.31	2.23	2.02	1.31	2.41
184	2.55	1.78	3.43	1.58	1.31	1.88	1.59	1.37	2.17	1.84	1.32	2.24	2.02	1.31	2.41
185	2.56	1.79	3.44	1.58	1.31	1.88	1.59	1.37	2.17	1.85	1.32	2.24	2.02	1.31	2.41
186	2.56	1.79	3.44	1.58	1.31	1.88	1.59	1.37	2.17	1.85	1.32	2.25	2.02	1.31	2.41
187	2.57	1.79	3.45	1.58	1.31	1.88	1.59	1.37	2.17	1.86	1.32	2.25	2.02	1.31	2.41
188	2.57	1.79	3.46	1.58	1.31	1.89	1.6	1.37	2.17	1.86	1.32	2.25	2.02	1.31	2.41
189	2.57	1.8	3.47	1.59	1.31	1.89	1.6	1.37	2.17	1.86	1.32	2.26	2.02	1.31	2.41
190	2.58	1.8	3.48	1.59	1.31	1.89	1.6	1.37	2.17	1.87	1.33	2.26	2.02	1.31	2.41
191	2.58	1.8	3.49	1.59	1.32	1.9	1.6	1.38	2.17	1.87	1.33	2.27	2.02	1.32	2.41
192	2.59	1.81	3.5	1.59	1.32	1.9	1.6	1.38	2.17	1.87	1.33	2.27	2.02	1.32	2.41
193	2.59	1.81	3.51	1.6	1.32	1.9	1.6	1.38	2.17	1.88	1.33	2.28	2.02	1.32	2.41
194	2.59	1.81	3.51	1.6	1.32	1.9	1.6	1.38	2.17	1.88	1.33	2.28	2.02	1.32	2.41
195	2.6	1.81	3.52	1.6	1.32	1.91	1.6	1.38	2.18	1.88	1.33	2.29	2.02	1.32	2.41
196	2.6	1.82	3.52	1.6	1.32	1.91	1.6	1.38	2.18	1.89	1.34	2.29	2.02	1.32	2.42
197	2.61	1.82	3.52	1.6	1.32	1.91	1.6	1.38	2.18	1.89	1.34	2.29	2.02	1.32	2.42
198	2.61	1.82	3.52	1.61	1.32	1.92	1.6	1.38	2.18	1.89	1.34	2.3	2.03	1.32	2.42
199	2.61	1.83	3.52	1.61	1.33	1.92	1.6	1.38	2.18	1.9	1.34	2.3	2.03	1.32	2.42
200	2.62	1.83	3.52	1.61	1.33	1.92	1.61	1.38	2.18	1.9	1.34	2.31	2.03	1.32	2.42
201	2.62	1.83	3.53	1.61	1.33	1.93	1.61	1.38	2.18	1.9	1.35	2.31	2.03	1.32	2.42
202	2.63	1.83	3.53	1.61	1.33	1.93	1.61	1.38	2.18	1.91	1.35	2.32	2.03	1.33	2.42
203	2.63	1.84	3.53	1.62	1.33	1.94	1.61	1.38	2.18	1.91	1.35	2.32	2.03	1.33	2.42
204	2.63	1.84	3.54	1.62	1.33	1.94	1.61	1.38	2.18	1.91	1.35	2.32	2.03	1.33	2.42
205	2.64	1.84	3.54	1.62	1.33	1.94	1.61	1.38	2.18	1.92	1.35	2.33	2.03	1.33	2.42
206	2.64	1.84	3.55	1.62	1.34	1.95	1.61	1.38	2.18	1.92	1.35	2.33	2.03	1.33	2.42
207	2.64	1.85	3.55	1.63	1.34	1.95	1.61	1.39	2.18	1.92	1.36	2.34	2.03	1.33	2.42
208	2.65	1.85	3.56	1.63	1.34	1.95	1.61	1.39	2.18	1.93	1.36	2.34	2.03	1.33	2.42
209	2.65	1.85	3.56	1.63	1.34	1.96	1.61	1.39	2.18	1.93	1.36	2.35	2.03	1.33	2.42
210	2.66	1.85	3.57	1.63	1.34	1.96	1.61	1.39	2.18	1.93	1.36	2.35	2.03	1.33	2.42
211	2.66	1.86	3.57	1.63	1.34	1.96	1.61	1.39	2.18	1.94	1.36	2.35	2.03	1.33	2.42
212	2.66	1.86	3.57	1.64	1.35	1.97	1.62	1.39	2.18	1.94	1.37	2.36	2.03	1.33	2.42
213	2.67	1.86	3.58	1.64	1.35	1.97	1.62	1.39	2.18	1.94	1.37	2.36	2.03	1.33	2.42
214	2.67	1.86	3.58	1.64	1.35	1.97	1.62	1.39	2.19	1.95	1.37	2.37	2.03	1.33	2.42
215	2.67	1.87	3.58	1.64	1.35	1.98	1.62	1.39	2.19	1.95	1.37	2.37	2.03	1.33	2.42
216	2.68	1.87	3.59	1.64	1.35	1.98	1.62	1.39	2.19	1.95	1.37	2.38	2.03	1.33	2.42
217	2.68	1.87	3.59	1.65	1.35	1.98	1.62	1.39	2.19	1.96	1.37	2.38	2.03	1.34	2.42
218	2.68	1.87	3.6	1.65	1.35	1.99	1.62	1.39	2.19	1.96	1.38	2.38	2.03	1.34	2.42
219	2.69	1.88	3.6	1.65	1.36	1.99	1.62	1.39	2.19	1.96	1.38	2.39	2.03	1.34	2.42
220	2.69	1.88	3.61	1.65	1.36	1.99	1.62	1.39	2.19	1.97	1.38	2.39	2.03	1.34	2.42
221	2.69	1.88	3.61	1.65	1.36	1.99	1.62	1.39	2.19	1.97	1.38	2.4	2.03	1.34	2.42
222	2.69	1.88	3.61	1.66	1.36	2	1.62	1.39	2.19	1.97	1.38	2.4	2.03	1.34	2.42
223	2.7	1.89	3.62	1.66	1.36	2	1.62	1.39	2.19	1.98	1.39	2.41	2.03	1.34	2.42
224	2.7	1.89	3.62	1.66	1.36	2	1.62	1.4	2.19	1.98	1.39	2.41	2.03	1.34	2.42
225	2.7	1.89	3.62	1.66	1.36	2.01	1.63	1.4	2.19	1.98	1.39	2.41	2.03	1.34	2.42
226	2.71	1.89	3.63	1.66	1.37	2.01	1.63	1.4	2.19	1.99	1.39	2.42	2.04	1.34	2.42
227	2.71	1.9	3.63	1.67	1.37	2.01	1.63	1.4	2.19	1.99	1.39	2.42	2.04	1.34	2.42
228	2.71	1.9	3.63	1.67	1.37	2.02	1.63	1.4	2.19	1.99	1.39	2.43	2.04	1.34	2.42
229	2.72	1.9	3.64	1.67	1.37	2.02	1.63	1.4	2.19	2	1.4	2.43	2.04	1.34	2.42
230	2.72	1.9	3.64	1.67	1.37	2.02	1.63	1.4	2.19	2	1.4	2.44	2.04	1.34	2.42
231	2.72	1.9	3.64	1.67	1.37	2.02	1.63	1.4	2.19	2	1.4	2.44	2.04	1.34	2.42
232	2.73	1.91	3.64	1.68	1.37	2.03	1.63	1.4	2.19	2.01	1.4	2.44	2.04	1.34	2.42
233	2.73	1.91	3.65	1.68	1.38	2.03	1.63	1.4	2.19	2.01	1.4	2.45	2.04	1.35	2.42
234	2.73	1.91	3.65	1.68	1.38	2.03	1.63	1.4	2.19	2.01	1.4	2.45	2.04	1.35	2.42
235	2.73	1.91	3.66	1.68	1.38	2.03	1.63	1.4	2.19	2.02	1.41	2.46	2.04	1.35	2.42
236	2.74	1.91	3.66	1.68	1.38	2.04	1.63	1.4	2.19	2.02	1.41	2.46	2.04	1.35	2.42
237	2.74	1.92	3.66	1.69	1.38	2.04	1.63	1.4	2.19	2.02	1.41	2.46	2.04	1.35	2.42
238	2.74	1.92	3.66	1.69	1.38	2.04	1.63	1.4	2.2	2.03	1.41	2.47	2.04	1.35	2.42
239	2.74	1.92	3.67	1.69	1.38	2.04	1.64	1.4	2.2	2.03	1.41	2.47	2.04	1.35	2.42
240	2.75	1.92	3.67	1.69	1.38	2.05	1.64	1.4	2.2	2.03	1.42	2.48	2.04	1.35	2.42
241	2.75	1.92	3.67	1.69	1.39	2.05	1.64	1.41	2.2	2.04	1.42	2.48	2.04	1.35	2.42
242	2.75	1.93	3.67	1.7	1.39	2.05	1.64	1.41	2.2	2.04	1.42	2.48	2.04	1.35	2.42
243	2.76	1.93	3.68	1.7	1.39	2.05	1.64	1.41	2.2	2.04	1.42	2.49	2.04	1.35	2.42
244	2.76	1.93	3.68	1.7	1.39	2.06	1.64	1.41	2.2	2.05	1.42	2.49	2.04	1.35	2.42
245	2.76	1.93	3.68	1.7	1.39	2.06	1.64	1.41	2.2	2.05	1.42	2.5	2.04	1.35	2.42
246	2.76	1.93	3.69	1.7	1.39	2.06	1.64	1.41	2.2	2.05	1.43	2.5	2.04	1.35	2.42
247	2.77	1.94	3.69	1.71	1.39	2.07	1.64	1.41	2.2	2.06	1.43	2.5	2.04	1.35	2.42
248	2.77	1.94	3.7	1.71	1.4	2.07	1.64	1.41	2.2	2.06	1.43	2.51	2.04	1.35	2.42
249	2.77	1.94	3.7	1.71	1.4	2.07	1.64	1.41	2.2	2.06	1.43	2.51	2.04	1.36	2.42
250	2.77	1.94	3.71	1.71	1.4	2.07	1.64	1.41	2.2	2.07	1.43	2.52	2.04	1.36	2.42
251	2.78	1.94	3.72	1.71	1.4	2.08	1.64	1.41	2.2	2.07	1.44	2.52	2.04	1.36	2.42
252	2.78	1.95	3.72	1.72	1.4	2.08	1.64	1.41	2.2	2.07	1.44	2.52	2.04	1.36	2.42
253	2.78	1.95	3.72	1.72	1.4	2.08	1.64	1.41	2.2	2.08	1.44	2.53	2.04	1.36	2.42
254	2.78	1.95	3.72	1.72	1.4	2.08	1.64	1.41	2.2	2.08	1.44	2.53	2.04	1.36	2.42
255	2.79	1.95	3.73	1.72	1.4	2.09	1.65	1.41	2.2	2.08	1.44	2.54	2.04	1.36	2.42
256	2.79	1.95	3.73	1.72	1.41	2.09	1.65	1.41	2.2	2.09	1.44	2.54	2.04	1.36	2.42
257	2.79	1.95	3.73	1.73	1.41	2.09	1.65	1.41	2.2	2.09	1.45	2.54	2.04	1.36	2.42
258	2.79	1.96	3.73	1.73	1.41	2.09	1.65	1.41	2.2	2.09	1.45	2.55	2.04	1.36	2.42
259	2.8	1.96	3.73	1.73	1.41	2.1	1.65	1.42	2.2	2.1	1.45	2.55	2.04	1.36	2.42
260	2.8	1.96	3.73	1.73	1.41	2.1	1.65	1.42	2.2	2.1	1.45	2.56	2.04	1.36	2.42
261	2.8	1.96	3.73	1.73	1.41	2.1	1.65	1.42	2.2	2.1	1.45	2.56	2.05	1.36	2.42
262	2.8	1.96	3.73	1.74	1.41	2.1	1.65	1.42	2.2	2.11	1.45	2.56	2.05	1.36	2.42
263	2.8	1.97	3.74	1.74	1.41	2.11	1.65	1.42	2.2	2.11	1.46	2.57	2.05	1.36	2.42
264	2.81	1.97	3.74	1.74	1.42	2.11	1.65	1.42	2.2	2.11	1.46	2.57	2.05	1.36	2.42
265	2.81	1.97	3.74	1.74	1.42	2.11	1.65	1.42	2.2	2.11	1.46	2.58	2.05	1.37	2.42
266	2.81	1.97	3.75	1.74	1.42	2.11	1.65	1.42	2.2	2.12	1.46	2.58	2.05	1.37	2.42
267	2.81	1.97	3.76	1.74	1.42	2.12	1.65	1.42	2.21	2.12	1.46	2.58	2.05	1.37	2.42
268	2.82	1.97	3.76	1.75	1.42	2.12	1.65	1.42	2.21	2.12	1.47	2.59	2.05	1.37	2.42
269	2.82	1.98	3.77	1.75	1.42	2.12	1.65	1.42	2.21	2.13	1.47	2.59	2.05	1.37	2.42
270	2.82	1.98	3.77	1.75	1.42	2.12	1.65	1.42	2.21	2.13	1.47	2.6	2.05	1.37	2.42
271	2.82	1.98	3.77	1.75	1.42	2.13	1.66	1.42	2.21	2.13	1.47	2.6	2.05	1.37	2.42
272	2.82	1.98	3.77	1.75	1.43	2.13	1.66	1.42	2.21	2.14	1.47	2.6	2.05	1.37	2.42
273	2.83	1.98	3.77	1.76	1.43	2.13	1.66	1.42	2.21	2.14	1.47	2.61	2.05	1.37	2.42
274	2.83	1.98	3.77	1.76	1.43	2.13	1.66	1.42	2.21	2.14	1.48	2.61	2.05	1.37	2.42
275	2.83	1.99	3.78	1.76	1.43	2.14	1.66	1.42	2.21	2.15	1.48	2.61	2.05	1.37	2.42
276	2.83	1.99	3.78	1.76	1.43	2.14	1.66	1.42	2.21	2.15	1.48	2.62	2.05	1.37	2.42
277	2.83	1.99	3.79	1.76	1.43	2.14	1.66	1.42	2.21	2.15	1.48	2.62	2.05	1.37	2.42
278	2.84	1.99	3.79	1.77	1.43	2.14	1.66	1.42	2.21	2.16	1.48	2.63	2.05	1.37	2.42
279	2.84	1.99	3.79	1.77	1.43	2.15	1.66	1.42	2.21	2.16	1.49	2.63	2.05	1.37	2.42
280	2.84	1.99	3.8	1.77	1.44	2.15	1.66	1.43	2.21	2.16	1.49	2.63	2.05	1.37	2.42
281	2.84	2	3.8	1.77	1.44	2.15	1.66	1.43	2.21	2.17	1.49	2.64	2.05	1.37	2.42
282	2.84	2	3.8	1.77	1.44	2.15	1.66	1.43	2.21	2.17	1.49	2.64	2.05	1.37	2.42
283	2.85	2	3.81	1.78	1.44	2.16	1.66	1.43	2.21	2.17	1.49	2.65	2.05	1.38	2.42
284	2.85	2	3.81	1.78	1.44	2.16	1.66	1.43	2.21	2.17	1.49	2.65	2.05	1.38	2.42
285	2.85	2	3.81	1.78	1.44	2.16	1.66	1.43	2.21	2.18	1.5	2.65	2.05	1.38	2.42
286	2.85	2	3.81	1.78	1.44	2.16	1.66	1.43	2.21	2.18	1.5	2.66	2.05	1.38	2.42
287	2.85	2.01	3.81	1.78	1.44	2.17	1.66	1.43	2.21	2.18	1.5	2.66	2.05	1.38	2.42
288	2.86	2.01	3.82	1.78	1.45	2.17	1.67	1.43	2.21	2.19	1.5	2.66	2.05	1.38	2.42
289	2.86	2.01	3.82	1.79	1.45	2.17	1.67	1.43	2.21	2.19	1.5	2.67	2.05	1.38	2.42
290	2.86	2.01	3.82	1.79	1.45	2.17	1.67	1.43	2.21	2.19	1.51	2.67	2.05	1.38	2.42
291	2.86	2.01	3.82	1.79	1.45	2.18	1.67	1.43	2.21	2.2	1.51	2.68	2.05	1.38	2.42
292	2.86	2.01	3.82	1.79	1.45	2.18	1.67	1.43	2.21	2.2	1.51	2.68	2.05	1.38	2.42
293	2.86	2.02	3.82	1.79	1.45	2.18	1.67	1.43	2.21	2.2	1.51	2.68	2.05	1.38	2.42
294	2.87	2.02	3.82	1.8	1.45	2.18	1.67	1.43	2.21	2.21	1.51	2.69	2.05	1.38	2.42
295	2.87	2.02	3.82	1.8	1.45	2.19	1.67	1.43	2.21	2.21	1.51	2.69	2.05	1.38	2.42
296	2.87	2.02	3.82	1.8	1.46	2.19	1.67	1.43	2.21	2.21	1.52	2.7	2.05	1.38	2.42
297	2.87	2.02	3.83	1.8	1.46	2.19	1.67	1.43	2.21	2.21	1.52	2.7	2.05	1.38	2.42
298	2.87	2.02	3.83	1.8	1.46	2.19	1.67	1.43	2.21	2.22	1.52	2.7	2.05	1.38	2.42
299	2.88	2.02	3.84	1.8	1.46	2.2	1.67	1.43	2.21	2.22	1.52	2.71	2.05	1.38	2.42
300	2.88	2.03	3.84	1.81	1.46	2.2	1.67	1.43	2.21	2.22	1.52	2.71	2.05	1.39	2.42
